# Supplementary material for: Crystal structure of tetra­kis­[μ2-2-(di­methyl­amino)­ethano­lato-κ3 N,O:O]di-μ3-hydroxido-di­thio­cyanato-κ2 N-dichromium(III)dilead(II) di­thio­cyanate aceto­nitrile monosolvate
Source: Acta Crystallogr E Crystallogr Commun. 2016 Mar 11;72(Pt 4):489–91. doi: 10.1107/S2056989016003996 (PMC4910341; doi:10.1107/S2056989016003996)
Supplement: Supplementary file 1 [file e-72-00489-sup1.cif]

##############################################################################
#                                                                            #
# This CIF contains the data in a paper accepted for publication in          #
# Acta Crystallographica Section E. It conforms to the requirements of       #
# Notes for Authors for Acta Crystallographica Section E, and has been       #
# peer reviewed under the auspices of the IUCr Commission on Journals.       #
#                                                                            #
# Full details of the Crystallographic Information File format               #
# are given in the paper "The Crystallographic Information File (CIF):       #
# a New Standard Archive File for Crystallography" by S. R. Hall, F. H.      #
# Allen and I. D. Brown [Acta Cryst. (1991), A47, 655-685].                  #
#                                                                            #
# The current version of the core CIF dictionary is obtainable from          #
# ftp://ftp.iucr.org/pub/cif_core.dic.                                       #
#                                                                            #
# Software is freely available for graphical display of the structure(s)     #
# in this CIF. For information consult the CIF software page                 #
# http://www.iucr.org/resources/cif/software.                                #
#                                                                            #
# This file may be used for bona fide research purposes within the           #
# scientific community so long as proper attribution is given to the journal # 
# article from which it was obtained.                                        #
#                                                                            #
##############################################################################
data_I
_database_code_depnum_ccdc_archive 'CCDC 1460850'
_audit_creation_method
;
Olex2 1.2
(compiled 2014.08.28 svn.r2986 for OlexSys, GUI svn.r4874)
;
_chemical_name_systematic
;\
Tetrakis[\m~2~-2-(dimethylamino)ethanolato-\k^3^<i>N</i>,<i>O</i>:<i>O</i>]\
di-\m~3~-hydroxido-dithiocyanato-\k^2^<i>N</i>-dichromium(III)dilead(II)
dithiocyanate acetonitrile monosolvate
;
_chemical_name_common     ?
_chemical_formula_moiety     'C18 H42 Cr2 N6 O6 Pb2 S2 2+, 2(S C N -), C2 H3 N'
_chemical_formula_sum     'C22 H45 Cr2 N9 O6 Pb2 S4'
_chemical_formula_iupac
                     '[Cr2 Pb2 (N C S)2 (O H)2 (C4 H10 N O)4] (N C S)2, C2 H3 N'
_chemical_formula_weight     1178.29
_chemical_melting_point     ?
_space_group_crystal_system     monoclinic
_space_group_name_H-M_alt     'C 2/c'
_space_group_name_Hall     '-C 2yc'
loop_
    _space_group_symop_id
    _space_group_symop_operation_xyz
    1 'x, y, z'
    2 '-x, y, -z+1/2'
    3 'x+1/2, y+1/2, z'
    4 '-x+1/2, y+1/2, -z+1/2'
    5 '-x, -y, -z'
    6 'x, -y, z-1/2'
    7 '-x+1/2, -y+1/2, -z'
    8 'x+1/2, -y+1/2, z-1/2'
_cell_length_a     17.5330(10)
_cell_length_b     13.8815(7)
_cell_length_c     16.6179(8)
_cell_angle_alpha     90.00
_cell_angle_beta     104.771(6)
_cell_angle_gamma     90.00
_cell_volume     3910.9(4)
_cell_formula_units_Z     4
_cell_measurement_reflns_used     4335
_cell_measurement_theta_min     2.9235
_cell_measurement_theta_max     32.5175
_cell_measurement_temperature     298
_exptl_crystal_description     block
_exptl_crystal_colour     'metallic dark gray'
_exptl_crystal_size_max     0.4
_exptl_crystal_size_mid     0.1
_exptl_crystal_size_min     0.1
_exptl_crystal_density_diffrn     2.001
_exptl_crystal_density_meas     ?
_exptl_crystal_density_method     'not measured'
_exptl_crystal_F_000     2256
_exptl_absorpt_coefficient_mu     9.386
_exptl_absorpt_correction_type     multi-scan
_exptl_absorpt_process_details
;
(CrysAlis PRO; Agilent, 2011)
;
_exptl_absorpt_correction_T_min     0.38194
_exptl_absorpt_correction_T_max     1.00000
_exptl_special_details     ?
_diffrn_ambient_temperature     298
_diffrn_radiation_type     MoK\a
_diffrn_radiation_wavelength     0.71073
_diffrn_radiation_monochromator     graphite
_diffrn_measurement_device_type     'Agilent Xcalibur Sapphire 3'
_diffrn_measurement_method     '\w scans'
_diffrn_detector_area_resol_mean     16.1827
_diffrn_reflns_number     20193
_diffrn_reflns_av_R_equivalents     0.0640
_diffrn_reflns_theta_min     3.02
_diffrn_reflns_theta_max     30.00
_diffrn_reflns_theta_full     30.00
_diffrn_measured_fraction_theta_max     0.993
_diffrn_measured_fraction_theta_full     0.993
_diffrn_reflns_limit_h_min     -24
_diffrn_reflns_limit_h_max     24
_diffrn_reflns_limit_k_min     -19
_diffrn_reflns_limit_k_max     18
_diffrn_reflns_limit_l_min     -23
_diffrn_reflns_limit_l_max     23
_diffrn_standards_number     ?
_diffrn_standards_interval_count     ?
_diffrn_standards_interval_time     ?
_diffrn_standards_decay_%     ?
_refine_special_details
;
 Refinement of F^2^ against ALL reflections.  The weighted R-factor wR and
 goodness of fit S are based on F^2^, conventional R-factors R are based
 on F, with F set to zero for negative F^2^. The threshold expression of
 F^2^ > 2sigma(F^2^) is used only for calculating R-factors(gt) etc. and is
 not relevant to the choice of reflections for refinement.  R-factors based
 on F^2^ are statistically about twice as large as those based on F, and R-
 factors based on ALL data will be even larger.
;
_reflns_number_total     5680
_reflns_number_gt     4133
_reflns_threshold_expression     >2\s(I)
_refine_ls_structure_factor_coef     Fsqd
_refine_ls_matrix_type     full
_refine_ls_R_factor_all     0.0594
_refine_ls_R_factor_gt     0.0349
_refine_ls_wR_factor_gt     0.0526
_refine_ls_wR_factor_ref     0.0580
_refine_ls_goodness_of_fit_ref     0.928
_refine_ls_restrained_S_all     0.928
_refine_ls_number_reflns     5680
_refine_ls_number_parameters     190
_refine_ls_number_restraints     0
_refine_ls_hydrogen_treatment     constr
_refine_ls_weighting_scheme     calc
_refine_ls_weighting_details
         'calc w=1/[\s^2^(Fo^2^)+(0.0118P)^2^+0.0000P] where P=(Fo^2^+2Fc^2^)/3'
_atom_sites_solution_hydrogens     geom
_atom_sites_solution_primary     direct
_atom_sites_solution_secondary     difmap
_refine_ls_shift/su_max     0.001
_refine_ls_shift/su_mean     0.000
_refine_diff_density_max     1.000
_refine_diff_density_min     -0.691
_refine_ls_extinction_method     none
_refine_ls_extinction_coef     ?
loop_
    _atom_type_symbol
    _atom_type_description
    _atom_type_scat_dispersion_real
    _atom_type_scat_dispersion_imag
    _atom_type_scat_source
    'C' 'C' 0.0033 0.0016
                         'International Tables Vol C Tables 4.2.6.8 and 6.1.1.4'
    'H' 'H' 0.0000 0.0000
                         'International Tables Vol C Tables 4.2.6.8 and 6.1.1.4'
    'N' 'N' 0.0061 0.0033
                         'International Tables Vol C Tables 4.2.6.8 and 6.1.1.4'
    'O' 'O' 0.0106 0.0060
                         'International Tables Vol C Tables 4.2.6.8 and 6.1.1.4'
    'S' 'S' 0.1246 0.1234
                         'International Tables Vol C Tables 4.2.6.8 and 6.1.1.4'
    'Cr' 'Cr' 0.3209 0.6236
                         'International Tables Vol C Tables 4.2.6.8 and 6.1.1.4'
    'Pb' 'Pb' -3.3944 10.1111
                         'International Tables Vol C Tables 4.2.6.8 and 6.1.1.4'
_computing_data_collection
;
CrysAlis PRO (Agilent, 2011)
;
_computing_cell_refinement
;
CrysAlis PRO (Agilent, 2011)
;
_computing_data_reduction
;
CrysAlis PRO (Agilent, 2011)
;
_computing_structure_solution
;
SHELXS97 (Sheldrick, 2008)
;
_computing_structure_refinement
;
SHELXL97 (Sheldrick, 2008)
;
_computing_molecular_graphics
;
<i>OLEX2</i> (Dolomanov <i>et al.</i>,  2009)
;
_computing_publication_material
;
<i>OLEX2</i> and PLATON (Spek, 2009)
;
loop_
    _atom_site_type_symbol
    _atom_site_label
    _atom_site_fract_x
    _atom_site_fract_y
    _atom_site_fract_z
    _atom_site_U_iso_or_equiv
    _atom_site_adp_type
    _atom_site_calc_flag
    _atom_site_refinement_flags
    _atom_site_occupancy
    _atom_site_symmetry_multiplicity
    _atom_site_disorder_assembly
    _atom_site_disorder_group
    Pb Pb1 0.369714(9) 0.456817(12) 0.330204(9) 0.03296(5) Uani d . 1 1 . .
    Cr Cr1 0.46177(4) 0.59683(5) 0.51003(4) 0.02815(15) Uani d . 1 1 . .
    S S1 0.33608(10) 0.73222(11) 0.70835(8) 0.0651(4) Uani d . 1 1 . .
    S S2 0.75622(10) 0.58870(14) 0.31923(11) 0.0865(6) Uani d . 1 1 . .
    O O1 0.35991(16) 0.5544(2) 0.44114(16) 0.0327(7) Uani d . 1 1 . .
    O O2 0.56441(17) 0.6487(2) 0.56837(17) 0.0365(7) Uani d . 1 1 . .
    O O3 0.50477(15) 0.52564(19) 0.42849(15) 0.0294(6) Uani d . 1 1 . .
    H H3 0.5314 0.5554 0.4027 0.044 Uiso d R 1 1 . .
    N N1 0.4136(2) 0.6465(3) 0.5993(2) 0.0412(9) Uani d . 1 1 . .
    N N2 0.6095(3) 0.6076(4) 0.3499(3) 0.0735(14) Uani d . 1 1 . .
    N N3 0.2425(2) 0.4171(3) 0.3704(2) 0.0385(9) Uani d . 1 1 . .
    N N4 0.4503(2) 0.7343(3) 0.4474(2) 0.0410(9) Uani d . 1 1 . .
    C C1 0.3816(3) 0.6803(3) 0.6461(3) 0.0395(11) Uani d . 1 1 . .
    C C2 0.6716(3) 0.6005(4) 0.3384(3) 0.0513(13) Uani d . 1 1 . .
    C C3 0.2214(3) 0.5127(3) 0.3976(3) 0.0441(12) Uani d . 1 1 . .
    H H3A 0.1746 0.5067 0.4181 0.053 Uiso calc R 1 1 . .
    H H3B 0.2094 0.5561 0.3504 0.053 Uiso calc R 1 1 . .
    C C4 0.2877(2) 0.5549(3) 0.4655(3) 0.0402(11) Uani d . 1 1 . .
    H H4A 0.2746 0.6205 0.4770 0.048 Uiso calc R 1 1 . .
    H H4B 0.2939 0.5176 0.5161 0.048 Uiso calc R 1 1 . .
    C C5 0.2516(3) 0.3465(4) 0.4382(3) 0.0536(13) Uani d . 1 1 . .
    H H5A 0.2014 0.3357 0.4499 0.080 Uiso calc R 1 1 . .
    H H5B 0.2882 0.3708 0.4871 0.080 Uiso calc R 1 1 . .
    H H5C 0.2710 0.2870 0.4217 0.080 Uiso calc R 1 1 . .
    C C6 0.1806(3) 0.3839(4) 0.2987(3) 0.0568(14) Uani d . 1 1 . .
    H H6A 0.1336 0.3700 0.3160 0.085 Uiso calc R 1 1 . .
    H H6B 0.1980 0.3267 0.2762 0.085 Uiso calc R 1 1 . .
    H H6C 0.1697 0.4332 0.2568 0.085 Uiso calc R 1 1 . .
    C C7 0.5302(3) 0.7792(4) 0.4780(3) 0.0604(15) Uani d . 1 1 . .
    H H7A 0.5637 0.7591 0.4429 0.072 Uiso calc R 1 1 . .
    H H7B 0.5253 0.8488 0.4747 0.072 Uiso calc R 1 1 . .
    C C8 0.5662(3) 0.7508(3) 0.5642(3) 0.0510(13) Uani d . 1 1 . .
    H H8A 0.6202 0.7736 0.5813 0.061 Uiso calc R 1 1 . .
    H H8B 0.5371 0.7786 0.6010 0.061 Uiso calc R 1 1 . .
    C C9 0.4340(4) 0.7257(4) 0.3548(3) 0.0702(17) Uani d . 1 1 . .
    H H9A 0.4295 0.7889 0.3305 0.105 Uiso calc R 1 1 . .
    H H9B 0.3855 0.6913 0.3338 0.105 Uiso calc R 1 1 . .
    H H9C 0.4764 0.6916 0.3407 0.105 Uiso calc R 1 1 . .
    C C10 0.3883(3) 0.7963(4) 0.4640(4) 0.0733(18) Uani d . 1 1 . .
    H H10A 0.3869 0.8559 0.4344 0.110 Uiso calc R 1 1 . .
    H H10B 0.3992 0.8090 0.5226 0.110 Uiso calc R 1 1 . .
    H H10C 0.3382 0.7645 0.4459 0.110 Uiso calc R 1 1 . .
loop_
    _atom_site_aniso_label
    _atom_site_aniso_U_11
    _atom_site_aniso_U_22
    _atom_site_aniso_U_33
    _atom_site_aniso_U_12
    _atom_site_aniso_U_13
    _atom_site_aniso_U_23
    Pb1 0.03289(9) 0.03895(10) 0.02546(8) -0.00140(8) 0.00458(6) -0.00003(8)
    Cr1 0.0277(4) 0.0296(4) 0.0261(3) 0.0001(3) 0.0050(3) -0.0017(3)
    S1 0.0878(12) 0.0615(10) 0.0580(8) 0.0261(8) 0.0407(8) 0.0061(7)
    S2 0.0671(11) 0.1125(15) 0.0917(12) -0.0349(10) 0.0421(10) -0.0433(11)
    O1 0.0271(15) 0.0382(17) 0.0324(14) -0.0022(12) 0.0070(12) -0.0052(13)
    O2 0.0353(17) 0.0310(17) 0.0376(15) -0.0028(13) -0.0009(13) 0.0001(13)
    O3 0.0298(15) 0.0320(17) 0.0285(13) -0.0004(12) 0.0111(12) 0.0022(12)
    N1 0.044(2) 0.044(2) 0.0354(19) 0.0010(18) 0.0085(18) -0.0085(18)
    N2 0.075(4) 0.085(4) 0.069(3) -0.007(3) 0.033(3) 0.004(3)
    N3 0.032(2) 0.044(2) 0.0366(19) -0.0103(17) 0.0048(17) -0.0009(18)
    N4 0.042(2) 0.036(2) 0.040(2) 0.0025(17) 0.0008(18) 0.0030(18)
    C1 0.044(3) 0.035(3) 0.037(2) 0.004(2) 0.007(2) -0.004(2)
    C2 0.060(4) 0.059(4) 0.037(2) -0.017(3) 0.015(3) -0.004(2)
    C3 0.031(2) 0.052(3) 0.047(3) 0.002(2) 0.007(2) 0.002(2)
    C4 0.026(2) 0.052(3) 0.044(2) 0.002(2) 0.011(2) -0.008(2)
    C5 0.056(3) 0.049(3) 0.057(3) -0.007(2) 0.018(3) 0.007(3)
    C6 0.035(3) 0.077(4) 0.052(3) -0.017(3) -0.001(2) -0.006(3)
    C7 0.061(4) 0.046(3) 0.066(3) -0.015(3) 0.001(3) 0.011(3)
    C8 0.045(3) 0.034(3) 0.065(3) -0.011(2) -0.002(3) 0.001(2)
    C9 0.086(5) 0.068(4) 0.048(3) 0.009(3) 0.003(3) 0.019(3)
    C10 0.081(4) 0.051(4) 0.089(4) 0.025(3) 0.025(4) 0.015(3)
_geom_special_details
;
 All esds (except the esd in the dihedral angle between two l.s. planes)
 are estimated using the full covariance matrix.  The cell esds are taken
 into account individually in the estimation of esds in distances, angles
 and torsion angles; correlations between esds in cell parameters are only
 used when they are defined by crystal symmetry.  An approximate (isotropic)
 treatment of cell esds is used for estimating esds involving l.s. planes.
;
loop_
    _geom_bond_atom_site_label_1
    _geom_bond_atom_site_label_2
    _geom_bond_site_symmetry_2
    _geom_bond_distance
    _geom_bond_publ_flag
    Pb1 O2 5_666 2.308(3) ?
    Pb1 O1 . 2.329(3) ?
    Pb1 N3 . 2.547(4) ?
    Pb1 O3 . 2.686(3) ?
    Cr1 O1 . 1.950(3) ?
    Cr1 O2 . 1.951(3) ?
    Cr1 O3 . 1.975(3) ?
    Cr1 O3 5_666 1.993(3) ?
    Cr1 N1 . 2.008(4) ?
    Cr1 N4 . 2.158(4) ?
    S1 C1 . 1.627(5) ?
    S2 C2 . 1.603(6) ?
    O1 C4 . 1.424(5) ?
    O3 Cr1 5_666 1.993(3) ?
    O3 H3 . 0.8211 ?
    N1 C1 . 1.167(5) ?
    N2 C2 . 1.157(6) ?
    N3 C6 . 1.467(5) ?
    N3 C5 . 1.471(5) ?
    N3 C3 . 1.479(6) ?
    N4 C10 . 1.466(6) ?
    N4 C9 . 1.497(6) ?
    N4 C7 . 1.498(6) ?
    C3 C4 . 1.515(6) ?
    C3 H3A . 0.9700 ?
    C3 H3B . 0.9700 ?
    C4 H4A . 0.9700 ?
    C4 H4B . 0.9700 ?
    C5 H5A . 0.9600 ?
    C5 H5B . 0.9600 ?
    C5 H5C . 0.9600 ?
    C6 H6A . 0.9600 ?
    C6 H6B . 0.9600 ?
    C6 H6C . 0.9600 ?
    C7 C8 . 1.465(6) ?
    C7 H7A . 0.9700 ?
    C7 H7B . 0.9700 ?
    C8 O2 . 1.419(5) ?
    C8 H8A . 0.9700 ?
    C8 H8B . 0.9700 ?
    C9 H9A . 0.9600 ?
    C9 H9B . 0.9600 ?
    C9 H9C . 0.9600 ?
    C10 H10A . 0.9600 ?
    C10 H10B . 0.9600 ?
    C10 H10C . 0.9600 ?
    O2 Pb1 5_666 2.308(3) ?
loop_
    _geom_angle_atom_site_label_1
    _geom_angle_atom_site_label_2
    _geom_angle_atom_site_label_3
    _geom_angle_site_symmetry_1
    _geom_angle_site_symmetry_3
    _geom_angle
    _geom_angle_publ_flag
    O2 Pb1 O1 5_666 . 85.15(10) ?
    O2 Pb1 N3 5_666 . 88.84(11) ?
    O1 Pb1 N3 . . 70.85(10) ?
    O2 Pb1 O3 5_666 . 65.32(9) ?
    O1 Pb1 O3 . . 62.83(8) ?
    N3 Pb1 O3 . . 127.79(9) ?
    O1 Cr1 O2 . . 173.46(12) ?
    O1 Cr1 O3 . . 84.20(11) ?
    O2 Cr1 O3 . . 93.48(12) ?
    O1 Cr1 O3 . 5_666 98.58(11) ?
    O2 Cr1 O3 . 5_666 86.94(11) ?
    O3 Cr1 O3 . 5_666 79.10(11) ?
    O1 Cr1 N1 . . 92.45(13) ?
    O2 Cr1 N1 . . 90.82(14) ?
    O3 Cr1 N1 . . 170.07(13) ?
    O3 Cr1 N1 5_666 . 92.21(13) ?
    O1 Cr1 N4 . . 91.44(13) ?
    O2 Cr1 N4 . . 82.75(13) ?
    O3 Cr1 N4 . . 96.70(13) ?
    O3 Cr1 N4 5_666 . 168.63(13) ?
    N1 Cr1 N4 . . 92.71(15) ?
    C4 O1 Cr1 . . 125.4(2) ?
    C4 O1 Pb1 . . 118.6(2) ?
    Cr1 O1 Pb1 . . 113.50(12) ?
    Cr1 O3 Cr1 . 5_666 100.90(11) ?
    Cr1 O3 Pb1 . . 99.42(10) ?
    Cr1 O3 Pb1 5_666 . 96.14(10) ?
    Cr1 O3 H3 . . 118.3 ?
    Cr1 O3 H3 5_666 . 124.4 ?
    Pb1 O3 H3 . . 113.0 ?
    C1 N1 Cr1 . . 174.3(4) ?
    C6 N3 C5 . . 109.0(4) ?
    C6 N3 C3 . . 109.9(4) ?
    C5 N3 C3 . . 110.6(3) ?
    C6 N3 Pb1 . . 111.8(3) ?
    C5 N3 Pb1 . . 114.4(3) ?
    C3 N3 Pb1 . . 100.9(2) ?
    C10 N4 C9 . . 106.5(4) ?
    C10 N4 C7 . . 111.4(4) ?
    C9 N4 C7 . . 107.4(4) ?
    C10 N4 Cr1 . . 114.3(3) ?
    C9 N4 Cr1 . . 113.3(3) ?
    C7 N4 Cr1 . . 103.9(3) ?
    N1 C1 S1 . . 177.1(4) ?
    N2 C2 S2 . . 177.9(5) ?
    N3 C3 C4 . . 111.8(4) ?
    N3 C3 H3A . . 109.3 ?
    C4 C3 H3A . . 109.3 ?
    N3 C3 H3B . . 109.3 ?
    C4 C3 H3B . . 109.3 ?
    H3A C3 H3B . . 107.9 ?
    O1 C4 C3 . . 110.8(3) ?
    O1 C4 H4A . . 109.5 ?
    C3 C4 H4A . . 109.5 ?
    O1 C4 H4B . . 109.5 ?
    C3 C4 H4B . . 109.5 ?
    H4A C4 H4B . . 108.1 ?
    N3 C5 H5A . . 109.5 ?
    N3 C5 H5B . . 109.5 ?
    H5A C5 H5B . . 109.5 ?
    N3 C5 H5C . . 109.5 ?
    H5A C5 H5C . . 109.5 ?
    H5B C5 H5C . . 109.5 ?
    N3 C6 H6A . . 109.5 ?
    N3 C6 H6B . . 109.5 ?
    H6A C6 H6B . . 109.5 ?
    N3 C6 H6C . . 109.5 ?
    H6A C6 H6C . . 109.5 ?
    H6B C6 H6C . . 109.5 ?
    C8 C7 N4 . . 110.6(4) ?
    C8 C7 H7A . . 109.5 ?
    N4 C7 H7A . . 109.5 ?
    C8 C7 H7B . . 109.5 ?
    N4 C7 H7B . . 109.5 ?
    H7A C7 H7B . . 108.1 ?
    O2 C8 C7 . . 107.9(4) ?
    O2 C8 H8A . . 110.1 ?
    C7 C8 H8A . . 110.1 ?
    O2 C8 H8B . . 110.1 ?
    C7 C8 H8B . . 110.1 ?
    H8A C8 H8B . . 108.4 ?
    N4 C9 H9A . . 109.5 ?
    N4 C9 H9B . . 109.5 ?
    H9A C9 H9B . . 109.5 ?
    N4 C9 H9C . . 109.5 ?
    H9A C9 H9C . . 109.5 ?
    H9B C9 H9C . . 109.5 ?
    N4 C10 H10A . . 109.5 ?
    N4 C10 H10B . . 109.5 ?
    H10A C10 H10B . . 109.5 ?
    N4 C10 H10C . . 109.5 ?
    H10A C10 H10C . . 109.5 ?
    H10B C10 H10C . . 109.5 ?
    C8 O2 Cr1 . . 111.9(3) ?
    C8 O2 Pb1 . 5_666 131.0(3) ?
    Cr1 O2 Pb1 . 5_666 110.78(13) ?
loop_
    _geom_torsion_atom_site_label_1
    _geom_torsion_atom_site_label_2
    _geom_torsion_atom_site_label_3
    _geom_torsion_atom_site_label_4
    _geom_torsion_site_symmetry_1
    _geom_torsion_site_symmetry_2
    _geom_torsion_site_symmetry_3
    _geom_torsion_site_symmetry_4
    _geom_torsion
    _geom_torsion_publ_flag
    O2 Cr1 O1 C4 . . . . -126.9(10) ?
    O3 Cr1 O1 C4 . . . . 163.7(3) ?
    O3 Cr1 O1 C4 5_666 . . . 85.6(3) ?
    N1 Cr1 O1 C4 . . . . -7.0(3) ?
    N4 Cr1 O1 C4 . . . . -99.7(3) ?
    O2 Cr1 O1 Pb1 . . . . 71.6(11) ?
    O3 Cr1 O1 Pb1 . . . . 2.16(13) ?
    O3 Cr1 O1 Pb1 5_666 . . . -75.86(13) ?
    N1 Cr1 O1 Pb1 . . . . -168.47(15) ?
    N4 Cr1 O1 Pb1 . . . . 98.76(15) ?
    O2 Pb1 O1 C4 5_666 . . . -100.0(3) ?
    N3 Pb1 O1 C4 . . . . -9.5(3) ?
    O3 Pb1 O1 C4 . . . . -164.7(3) ?
    O2 Pb1 O1 Cr1 5_666 . . . 62.91(14) ?
    N3 Pb1 O1 Cr1 . . . . 153.37(16) ?
    O3 Pb1 O1 Cr1 . . . . -1.78(10) ?
    O1 Cr1 O3 Cr1 . . . 5_666 -99.92(12) ?
    O2 Cr1 O3 Cr1 . . . 5_666 86.21(12) ?
    O3 Cr1 O3 Cr1 5_666 . . 5_666 0.0 ?
    N1 Cr1 O3 Cr1 . . . 5_666 -29.3(8) ?
    N4 Cr1 O3 Cr1 . . . 5_666 169.31(13) ?
    O1 Cr1 O3 Pb1 . . . . -1.74(10) ?
    O2 Cr1 O3 Pb1 . . . . -175.61(11) ?
    O3 Cr1 O3 Pb1 5_666 . . . 98.18(12) ?
    N1 Cr1 O3 Pb1 . . . . 68.9(8) ?
    N4 Cr1 O3 Pb1 . . . . -92.51(12) ?
    O2 Pb1 O3 Cr1 5_666 . . . -95.92(12) ?
    O1 Pb1 O3 Cr1 . . . . 1.63(10) ?
    N3 Pb1 O3 Cr1 . . . . -28.53(17) ?
    O2 Pb1 O3 Cr1 5_666 . . 5_666 6.24(9) ?
    O1 Pb1 O3 Cr1 . . . 5_666 103.79(11) ?
    N3 Pb1 O3 Cr1 . . . 5_666 73.63(15) ?
    O2 Pb1 N3 C6 5_666 . . . -124.8(3) ?
    O1 Pb1 N3 C6 . . . . 149.9(3) ?
    O3 Pb1 N3 C6 . . . . 178.2(3) ?
    O2 Pb1 N3 C5 5_666 . . . -0.3(3) ?
    O1 Pb1 N3 C5 . . . . -85.5(3) ?
    O3 Pb1 N3 C5 . . . . -57.3(3) ?
    O2 Pb1 N3 C3 5_666 . . . 118.4(2) ?
    O1 Pb1 N3 C3 . . . . 33.2(2) ?
    O3 Pb1 N3 C3 . . . . 61.4(3) ?
    O1 Cr1 N4 C10 . . . . 68.5(4) ?
    O2 Cr1 N4 C10 . . . . -114.5(4) ?
    O3 Cr1 N4 C10 . . . . 152.8(3) ?
    O3 Cr1 N4 C10 5_666 . . . -139.6(6) ?
    N1 Cr1 N4 C10 . . . . -24.0(4) ?
    O1 Cr1 N4 C9 . . . . -53.7(3) ?
    O2 Cr1 N4 C9 . . . . 123.3(4) ?
    O3 Cr1 N4 C9 . . . . 30.6(3) ?
    O3 Cr1 N4 C9 5_666 . . . 98.2(7) ?
    N1 Cr1 N4 C9 . . . . -146.2(3) ?
    O1 Cr1 N4 C7 . . . . -169.9(3) ?
    O2 Cr1 N4 C7 . . . . 7.1(3) ?
    O3 Cr1 N4 C7 . . . . -85.6(3) ?
    O3 Cr1 N4 C7 5_666 . . . -18.0(8) ?
    N1 Cr1 N4 C7 . . . . 97.6(3) ?
    C6 N3 C3 C4 . . . . -173.7(4) ?
    C5 N3 C3 C4 . . . . 65.9(5) ?
    Pb1 N3 C3 C4 . . . . -55.6(4) ?
    Cr1 O1 C4 C3 . . . . -177.4(3) ?
    Pb1 O1 C4 C3 . . . . -16.7(5) ?
    N3 C3 C4 O1 . . . . 52.2(5) ?
    C10 N4 C7 C8 . . . . 90.1(5) ?
    C9 N4 C7 C8 . . . . -153.7(4) ?
    Cr1 N4 C7 C8 . . . . -33.4(5) ?
    N4 C7 C8 O2 . . . . 52.8(6) ?
    C7 C8 O2 Cr1 . . . . -45.9(5) ?
    C7 C8 O2 Pb1 . . . 5_666 165.2(3) ?
    O1 Cr1 O2 C8 . . . . 48.5(12) ?
    O3 Cr1 O2 C8 . . . . 117.4(3) ?
    O3 Cr1 O2 C8 5_666 . . . -163.7(3) ?
    N1 Cr1 O2 C8 . . . . -71.6(3) ?
    N4 Cr1 O2 C8 . . . . 21.1(3) ?
    O1 Cr1 O2 Pb1 . . . 5_666 -156.1(10) ?
    O3 Cr1 O2 Pb1 . . . 5_666 -87.20(13) ?
    O3 Cr1 O2 Pb1 5_666 . . 5_666 -8.32(13) ?
    N1 Cr1 O2 Pb1 . . . 5_666 83.85(15) ?
    N4 Cr1 O2 Pb1 . . . 5_666 176.47(16) ?
loop_
    _geom_hbond_atom_site_label_D
    _geom_hbond_atom_site_label_H
    _geom_hbond_atom_site_label_A
    _geom_hbond_site_symmetry_A
    _geom_hbond_distance_DH
    _geom_hbond_distance_HA
    _geom_hbond_distance_DA
    _geom_hbond_angle_DHA
    O3 H3 N2 . 0.82 1.95 2.757(6) 169
_iucr_refine_instructions_details
;
TITL koko494 in C2/c
CELL 0.71073 17.533 13.8815 16.6179 90 104.771 90
ZERR 4 0.001 0.0007 0.0008 0 0.006 0
LATT 7
SYMM -X,+Y,0.5-Z
SFAC C H N O S Cr Pb
UNIT 88 180 36 24 16 8 8
L.S. 4
PLAN  20
SIZE 0.1 0.1 0.4
TEMP 24.85
BOND $h
conf
fmap 2
acta
htab o3 n2
rtab ss s1 s2_$1
eqiv $1 x-0.5, 1.5-y,0.5+z
rtab PbS Pb1 S1_$2
rtab PbS Pb1 S2_$3
eqiv $2 x, 1-y, z-0.5
eqiv $3 1-x, y,.5-z
MORE -1
OMIT 0 60
OMIT 2 0 2
OMIT -6 2 6
OMIT 3 1 2
OMIT -2 2 1
OMIT 14 14 3
OMIT -2 2 5
OMIT -7 3 3
OMIT 7 3 1
OMIT 5 1 0
OMIT 0 2 2
OMIT 1 3 1
OMIT -4 2 1
OMIT 1 1 3
OMIT -5 3 3
OMIT -6 8 3
OMIT -1 1 3
OMIT -1 3 2
OMIT 0 2 3
OMIT 0 6 3
OMIT 0 0 4
OMIT 1 3 4
OMIT 16 8 4
OMIT 6 0 0
OMIT 2 8 13
OMIT -17 13 5
OMIT 3 1 6
OMIT -4 0 2
OMIT -2 4 4
OMIT -1 1 4
OMIT 3 3 4
OMIT 2 2 2
OMIT 1 3 0
WGHT    0.011800
FVAR       0.68261
PB1   7    0.369714    0.456817    0.330204    11.00000    0.03289    0.03895 =
         0.02546   -0.00003    0.00458   -0.00140
CR1   6    0.461771    0.596832    0.510031    11.00000    0.02775    0.02957 =
         0.02611   -0.00170    0.00499    0.00006
S1    5    0.336083    0.732215    0.708348    11.00000    0.08785    0.06153 =
         0.05796    0.00605    0.04068    0.02609
S2    5    0.756221    0.588702    0.319233    11.00000    0.06708    0.11247 =
         0.09174   -0.04326    0.04210   -0.03493
O1    4    0.359911    0.554431    0.441145    11.00000    0.02714    0.03817 =
         0.03237   -0.00520    0.00698   -0.00224
O3    4    0.504765    0.525643    0.428491    11.00000    0.02980    0.03203 =
         0.02846    0.00220    0.01113   -0.00041
AFIX   3
H3    2    0.531365    0.555363    0.402651    11.00000   -1.50000
AFIX   0
N1    3    0.413600    0.646537    0.599325    11.00000    0.04362    0.04382 =
         0.03537   -0.00851    0.00853    0.00097
N2    3    0.609524    0.607642    0.349880    11.00000    0.07525    0.08453 =
         0.06854    0.00374    0.03275   -0.00737
N3    3    0.242460    0.417122    0.370418    11.00000    0.03247    0.04419 =
         0.03657   -0.00090    0.00482   -0.01026
N4    3    0.450291    0.734307    0.447436    11.00000    0.04189    0.03645 =
         0.03959    0.00297    0.00084    0.00247
C1    1    0.381649    0.680342    0.646137    11.00000    0.04394    0.03549 =
         0.03726   -0.00360    0.00717    0.00415
C2    1    0.671610    0.600532    0.338360    11.00000    0.05993    0.05873 =
         0.03682   -0.00437    0.01544   -0.01657
C3    1    0.221445    0.512716    0.397633    11.00000    0.03104    0.05221 =
         0.04732    0.00197    0.00663    0.00195
AFIX  23
H3A   2    0.174550    0.506732    0.418083    11.00000   -1.20000
H3B   2    0.209391    0.556150    0.350350    11.00000   -1.20000
AFIX   0
C4    1    0.287712    0.554913    0.465495    11.00000    0.02640    0.05151 =
         0.04389   -0.00826    0.01092    0.00167
AFIX  23
H4A   2    0.274557    0.620498    0.476976    11.00000   -1.20000
H4B   2    0.293864    0.517605    0.516105    11.00000   -1.20000
AFIX   0
C5    1    0.251579    0.346493    0.438173    11.00000    0.05574    0.04949 =
         0.05740    0.00706    0.01788   -0.00722
AFIX  33
H5A   2    0.201408    0.335652    0.449883    11.00000   -1.50000
H5B   2    0.288234    0.370765    0.487119    11.00000   -1.50000
H5C   2    0.271048    0.286957    0.421744    11.00000   -1.50000
AFIX   0
C6    1    0.180599    0.383870    0.298690    11.00000    0.03548    0.07656 =
         0.05163   -0.00554   -0.00142   -0.01741
AFIX  33
H6A   2    0.133557    0.369970    0.316022    11.00000   -1.50000
H6B   2    0.198038    0.326650    0.276250    11.00000   -1.50000
H6C   2    0.169711    0.433224    0.256849    11.00000   -1.50000
AFIX   0
C7    1    0.530157    0.779245    0.477993    11.00000    0.06068    0.04613 =
         0.06587    0.01062    0.00054   -0.01521
AFIX  23
H7A   2    0.563733    0.759114    0.442854    11.00000   -1.20000
H7B   2    0.525291    0.848827    0.474651    11.00000   -1.20000
AFIX   0
C8    1    0.566202    0.750799    0.564174    11.00000    0.04549    0.03381 =
         0.06480    0.00134   -0.00209   -0.01062
AFIX  23
H8A   2    0.620219    0.773630    0.581269    11.00000   -1.20000
H8B   2    0.537130    0.778569    0.600955    11.00000   -1.20000
AFIX   0
C9    1    0.433956    0.725736    0.354827    11.00000    0.08642    0.06797 =
         0.04844    0.01891    0.00273    0.00942
AFIX  33
H9A   2    0.429537    0.788899    0.330549    11.00000   -1.50000
H9B   2    0.385498    0.691257    0.333809    11.00000   -1.50000
H9C   2    0.476356    0.691556    0.340718    11.00000   -1.50000
AFIX   0
C10   1    0.388308    0.796303    0.464031    11.00000    0.08150    0.05118 =
         0.08912    0.01473    0.02514    0.02478
AFIX  33
H10A  2    0.386904    0.855947    0.434449    11.00000   -1.50000
H10B  2    0.399215    0.809029    0.522646    11.00000   -1.50000
H10C  2    0.338230    0.764517    0.445860    11.00000   -1.50000
AFIX   0
O2    4    0.564409    0.648732    0.568372    11.00000    0.03531    0.03101 =
         0.03756    0.00013   -0.00088   -0.00280
HKLF 4
REM  koko494 in C2/c
REM R1 =  0.0349 for   4133 Fo > 4sig(Fo)  and  0.0594 for all   5680 data
REM    190 parameters refined using      0 restraints
END
WGHT      0.0118      0.0000
REM Highest difference peak  1.000,  deepest hole -0.692,  1-sigma level  0.133
Q1    1   0.4187  0.4665  0.3133  11.00000  0.05    1.00
Q2    1   0.3508  0.5221  0.3247  11.00000  0.05    0.98
Q3    1   0.3088  0.4575  0.3384  11.00000  0.05    0.92
Q4    1   0.3454  0.3932  0.3341  11.00000  0.05    0.91
Q5    1   0.3684  0.4594  0.3862  11.00000  0.05    0.89
Q6    1   0.3660  0.4581  0.2700  11.00000  0.05    0.85
Q7    1   0.3870  0.3972  0.3416  11.00000  0.05    0.81
Q8    1   0.4200  0.4611  0.3864  11.00000  0.05    0.76
Q9    1   0.3271  0.4588  0.2765  11.00000  0.05    0.69
Q10   1   0.4935  0.7972  0.5182  11.00000  0.05    0.68
Q11   1   0.3943  0.7338  0.7361  11.00000  0.05    0.59
Q12   1   0.3691  0.3841  0.2994  11.00000  0.05    0.54
Q13   1   0.3663  0.6615  0.7060  11.00000  0.05    0.52
Q14   1   0.7231  0.5445  0.3338  11.00000  0.05    0.51
Q15   1   0.2613  0.3992  0.5667  11.00000  0.05    0.49
Q16   1   0.3165  0.6185  0.6969  11.00000  0.05    0.46
Q17   1   0.3507  0.7582  0.4248  11.00000  0.05    0.45
Q18   1   0.4538  0.5945  0.5619  11.00000  0.05    0.45
Q19   1   0.4078  0.6620  0.5505  11.00000  0.05    0.45
Q20   1   0.1847  0.3263  0.5241  11.00000  0.05    0.44
;
loop_
    _platon_squeeze_void_nr
    _platon_squeeze_void_average_x
    _platon_squeeze_void_average_y
    _platon_squeeze_void_average_z
    _platon_squeeze_void_volume
    _platon_squeeze_void_count_electrons
    _platon_squeeze_void_content
    1 0.500 0.037 0.250 118 18 ' '
    2 0.500 -0.037 0.750 117 18 ' '
    3 0.000 0.463 0.750 118 18 ' '
    4 0.000 0.537 0.250 117 18 ' '
_platon_squeeze_details
;
;
data_global
_journal_data_validation_number     ?
_journal_date_recd_electronic     2016-01-11
_journal_date_accepted     2016-03-09
_journal_name_full     'Acta Crystallographica, Section E'
_journal_year     2016
_journal_volume     72
_journal_issue      4
_journal_page_first     489
_journal_page_last     491
_journal_paper_category     GM
_journal_paper_doi     10.1107/S2056989016003996
_journal_coeditor_code     IS5439
_publ_contact_author
;
Rusanova, Julia A.
 Department of Chemistry,
 Taras Shevchenko National University, 64/13,
 Volodymyrska Street,
 Kyiv 01601,
 Ukraine
;
_publ_contact_author_name     'Julia A. Rusanova'
_publ_contact_author_address
;
Department of Chemistry
Taras Shevchenko National University
64/13, Volodymyrska Street,
Kyiv 01601,
Ukraine
;
_publ_contact_author_email     'rusanova.j@gmail.com'
_publ_section_title
;\
Crystal structure of
tetrakis[\m~2~-2-(dimethylamino)ethanolato-\k^3^<i>N</i>,<i>O</i>:<i>O</i>]\
di-\m~3~-hydroxido-dithiocyanato-\k^2^<i>N</i>-dichromium(III)dilead(II)
dithiocyanate acetonitrile monosolvate
;
loop_
    _publ_author_name
    _publ_author_footnote
    _publ_author_address
    'Rusanova, Julia A.' .
;
Department of Chemistry,
Taras Shevchenko National University of Kyiv,
64/13, Volodymyrska Street,
Kyiv 01601,
Ukraine
;
    'Semenaka, Valentyna V.' .
;
Department of Chemistry,
Taras Shevchenko National University of Kyiv,
64/13, Volodymyrska Street,
Kyiv 01601,
Ukraine
;
    'Omelchenko, Irina V.' .
;
SSI "Institute for Single Crystals"
National Academy of Sciences of Ukraine
60 Lenina ave.
Kharkiv 61072
Ukraine
;
_publ_section_synopsis
;
The crystal structure of the novel Pb/Cr heterometallic complex with
2-(dimethylamino)ethanol prepared by direct synthesis is reported.
;
