# Supplementary material for: Crystal structure of tetra­kis­[μ2-2-(di­methyl­amino)­ethano­lato-κ3 N,O:O]di-μ3-hydroxido-di­thio­cyanato-κ2 N-dichromium(III)dilead(II) di­thio­cyanate aceto­nitrile monosolvate
Source: Acta Crystallogr E Crystallogr Commun. 2016 Mar 11;72(Pt 4):489–91. doi: 10.1107/S2056989016003996 (PMC4910341; doi:10.1107/S2056989016003996)
Supplement: Supplementary file 2 [file e-72-00489-Isup2.hkl]

# 
# h,k,l, Fc-squared, Fo-squared, sigma(Fo-squared) and status flag 
# 
data_I
_shelx_title ' koko494 in C2/c' 
_shelx_refln_list_code          4 
_shelx_F_calc_maximum      825.16 
_exptl_crystal_F_000      2168.00 
_reflns_d_resolution_high  0.7108 
 
loop_ 
 _symmetry_equiv_pos_as_xyz 
 'x, y, z' 
 '-x, y, -z+1/2' 
 'x+1/2, y+1/2, z' 
 '-x+1/2, y+1/2, -z+1/2' 
 '-x, -y, -z' 
 'x, -y, z-1/2' 
 '-x+1/2, -y+1/2, -z' 
 'x+1/2, -y+1/2, z-1/2' 
 
_cell_length_a    17.5330 
_cell_length_b    13.8815 
_cell_length_c    16.6179 
_cell_angle_alpha  90.000 
_cell_angle_beta  104.771 
_cell_angle_gamma  90.000 
 
_shelx_F_squared_multiplier     1.000 
 
loop_ 
 _refln_index_h 
 _refln_index_k 
 _refln_index_l 
 _refln_F_squared_calc 
 _refln_F_squared_meas 
 _refln_F_squared_sigma 
 _refln_observed_status 
   4   0   0   167966.27   161937.34   5627.44 o 
   8   0   0   188699.47   196338.17   2420.19 o 
  10   0   0    82256.35    85090.19   2887.12 o 
  12   0   0    95893.80   100616.85   3444.13 o 
  14   0   0     2063.73     1672.86    614.29 o 
  16   0   0    32442.08    31760.47   2036.22 o 
  18   0   0    10530.01    11205.73   1273.14 o 
  20   0   0    10023.45    11409.07   1374.36 o 
  22   0   0     6993.16     9426.05   1434.54 o 
   3   1   0   101726.93   113570.63   5781.34 o 
   7   1   0   195813.20   195193.06   2474.75 o 
   9   1   0    16960.56    17337.89    569.59 o 
  11   1   0   116851.66   120814.07   2173.92 o 
  13   1   0    22897.62    23821.40    603.70 o 
  15   1   0    50086.11    50863.57   1761.94 o 
  17   1   0       58.69      354.82    363.74 o 
  19   1   0    17019.03    17314.72   1173.56 o 
  21   1   0       31.93      840.81    428.72 o 
  23   1   0    12703.09    13144.75   1396.54 o 
   2   2   0    34964.84    33107.43    893.28 o 
   4   2   0    69048.72    66420.12   1832.53 o 
   6   2   0    12490.52    13862.64    421.83 o 
   8   2   0   221543.83   228817.05   3061.05 o 
  10   2   0     5801.98     6298.65    334.05 o 
  12   2   0    72541.15    75893.74   1658.50 o 
  14   2   0    12032.98    12989.09    686.01 o 
  16   2   0    20299.89    21120.16   1158.48 o 
  18   2   0     9124.73     9525.31    830.56 o 
  20   2   0     7086.63     5742.13    964.34 o 
  22   2   0     6274.07     5088.24   1050.68 o 
   3   3   0    66141.21    71562.65   2190.52 o 
   5   3   0    16431.28    17244.36    929.91 o 
   7   3   0   139925.34   137652.94   1940.62 o 
   9   3   0    30697.62    32365.72    901.90 o 
  11   3   0    29715.85    30921.87    832.22 o 
  13   3   0     3896.15     4385.07    349.87 o 
  15   3   0    33418.85    34249.83   1384.19 o 
  17   3   0      374.07      341.10    398.91 o 
  19   3   0     9149.34     8787.74   1023.02 o 
  21   3   0       15.99        0.00    577.27 o 
  23   3   0     3764.53     3444.04    957.23 o 
   0   4   0    30488.79    32221.21   1092.24 o 
   2   4   0      402.09      538.40    155.02 o 
   4   4   0    86131.87    83525.70   1044.56 o 
   6   4   0    27896.80    29325.84    684.18 o 
   8   4   0    26873.15    28116.32    677.99 o 
  10   4   0       87.51      212.31    167.89 o 
  12   4   0    10947.76    10534.35    560.56 o 
  14   4   0    21654.85    21418.82    964.47 o 
  16   4   0     6384.98     6677.31    866.82 o 
  18   4   0       83.16      604.56    495.29 o 
  20   4   0     2432.13     1381.83    764.27 o 
  22   4   0      872.20     1389.29    823.03 o 
   1   5   0     2960.57     3514.78    361.43 o 
   3   5   0    27352.45    29498.73    562.58 o 
   5   5   0     2065.73     2513.03    180.13 o 
   7   5   0     9809.29     8584.81    382.87 o 
   9   5   0     3683.40     3441.91    261.68 o 
  11   5   0      525.13      737.84    240.81 o 
  13   5   0     5077.97     4814.96    423.50 o 
  15   5   0     8396.41     9011.74    920.62 o 
  17   5   0     3286.16     3310.08    615.08 o 
  19   5   0      928.55     1628.36    760.26 o 
  21   5   0       12.06      841.86    600.12 o 
  23   5   0       13.40      580.23    768.71 o 
   0   6   0    75169.00    72855.91   3483.31 o 
   2   6   0       98.09      195.59    133.29 o 
   4   6   0     1923.22     1829.82    197.59 o 
   6   6   0      594.21      547.81    152.60 o 
   8   6   0      113.92       72.35    135.26 o 
  10   6   0    20935.61    20871.07    664.88 o 
  12   6   0     2242.85     2059.79    299.39 o 
  14   6   0     5505.75     6501.10    506.24 o 
  16   6   0      283.91      504.06    656.71 o 
  18   6   0      478.79        2.15    613.57 o 
  20   6   0       13.43       11.45    580.89 o 
  22   6   0       54.65      256.63    569.26 o 
   1   7   0    13730.39    12710.04    498.76 o 
   3   7   0    21547.60    21675.36   1045.67 o 
   5   7   0      363.57      419.73    137.46 o 
   7   7   0    14339.27    14154.92    439.49 o 
   9   7   0      280.45      592.02    223.47 o 
  11   7   0    10267.28    10426.91    498.49 o 
  13   7   0     4931.50     4616.82    495.03 o 
  15   7   0     2001.26     1319.02    713.58 o 
  17   7   0       97.38      162.11    551.73 o 
  19   7   0      746.21      726.27    552.80 o 
  21   7   0       88.99        0.00    755.33 o 
   0   8   0    20096.96    17839.69   1042.83 o 
   2   8   0     4539.83     5016.05    315.94 o 
   4   8   0    41695.81    42802.38   1105.18 o 
   6   8   0      407.02      596.34    173.74 o 
   8   8   0    49992.72    48017.54   1027.05 o 
  10   8   0      339.51      523.00    164.95 o 
  12   8   0    18596.19    18852.50   1022.33 o 
  14   8   0     2483.12     3080.90    500.01 o 
  16   8   0     6278.70     6011.48   1079.06 o 
  18   8   0     2126.15     2313.06    896.00 o 
  20   8   0     2112.25     1284.73    880.73 o 
   1   9   0    15296.72    15243.83    934.66 o 
   3   9   0    51512.77    52533.80   1969.26 o 
   5   9   0    29860.51    30442.06    739.14 o 
   7   9   0    34219.68    35183.43    823.91 o 
   9   9   0    21306.53    21330.68    691.57 o 
  11   9   0    19225.04    20638.68   1074.77 o 
  13   9   0      877.00      464.68    335.17 o 
  15   9   0    24690.48    25743.87   2087.34 o 
  17   9   0      566.91      615.93    767.27 o 
  19   9   0     6375.11     5628.13   1139.28 o 
  21   9   0      251.96      286.61    645.22 o 
   0  10   0    53595.55    50666.20   3755.06 o 
   2  10   0     2117.39     2285.29    279.87 o 
   4  10   0    99614.02   104825.69   3193.62 o 
   6  10   0     1147.18     1153.10    205.66 o 
   8  10   0    36486.06    37971.36   1277.08 o 
  10  10   0     2031.69     1977.88    336.74 o 
  12  10   0    13435.60    13476.81    847.38 o 
  14  10   0    19945.97    22399.45   1097.26 o 
  16  10   0    14485.72    11813.77   1528.03 o 
  18  10   0     1931.37     1094.17    735.04 o 
  20  10   0     3484.78     5201.96   1197.52 o 
   1  11   0    23298.69    23620.19   1350.76 o 
   3  11   0    69106.30    70763.77   3182.47 o 
   5  11   0    21562.29    23406.11    697.68 o 
   7  11   0    28645.43    29855.97    963.50 o 
   9  11   0     9644.83    10654.22    647.12 o 
  11  11   0    16201.46    16934.89    950.98 o 
  13  11   0      440.31       77.82    327.09 o 
  15  11   0    20819.69    22035.93   1372.76 o 
  17  11   0     1490.53     1578.85    649.49 o 
  19  11   0     5762.69     6978.15   1935.12 o 
   0  12   0    29815.20    31250.31   3181.61 o 
   2  12   0      494.06      756.02    307.60 o 
   4  12   0    60499.46    65765.52   1512.82 o 
   6  12   0     4682.80     4594.14    405.94 o 
   8  12   0    32922.96    36470.57   1314.73 o 
  10  12   0      122.33      296.98    229.41 o 
  12  12   0    15256.01    16000.47    957.35 o 
  14  12   0     5610.80     7033.64    795.84 o 
  16  12   0     8353.10     9091.99   1113.38 o 
  18  12   0     1855.98     1920.35    639.15 o 
   1  13   0    11702.84    11906.26    780.16 o 
   3  13   0    15653.27    17990.22   1224.55 o 
   5  13   0     6983.06     7672.63    723.92 o 
   7  13   0    20708.57    23359.38   1066.68 o 
   9  13   0    10874.41    10515.43    673.45 o 
  11  13   0    17214.56    18077.42   1012.27 o 
  13  13   0     1369.93      647.62    327.45 o 
  15  13   0     7000.74     8274.63    949.94 o 
  17  13   0      241.85      141.24    541.47 o 
   0  14   0    24782.71    33391.36   3403.73 o 
   2  14   0      493.39      280.42    377.52 o 
   4  14   0    14976.12    15845.82   1201.22 o 
   6  14   0     2125.23     2877.44    653.94 o 
   8  14   0    11418.92    12146.83    921.24 o 
  10  14   0     2286.82     2373.33    418.73 o 
  12  14   0     9248.88     8578.98    811.11 o 
  14  14   0      458.14      244.32    405.36 o 
  16  14   0     2163.40     2474.45   1191.27 o 
   1  15   0    13642.16    17469.20   1855.08 o 
   3  15   0     2289.49     3204.01    849.28 o 
   5  15   0      563.82      453.80    382.17 o 
   7  15   0     4667.46     5629.51    806.34 o 
   9  15   0      134.64      335.42    351.09 o 
  11  15   0     5808.09     5961.33    716.77 o 
  13  15   0     1110.42      574.45    360.05 o 
  15  15   0      442.51      377.80    419.88 o 
   0  16   0     8309.32     8736.82   1768.40 o 
   2  16   0      869.84     1212.64    584.20 o 
   4  16   0       90.64      624.77    652.28 o 
   6  16   0      197.18     1376.93    736.50 o 
   8  16   0      754.80     3774.61   3005.12 o 
  10  16   0     1167.25      915.85    415.88 o 
  12  16   0     1011.29      505.91    362.71 o 
   1  17   0      467.56      209.73    625.01 o 
   3  17   0      592.18     1760.52    680.78 o 
   5  17   0       30.54        4.29    545.79 o 
   7  17   0        9.75        8.58    768.41 o 
   9  17   0       50.46      152.59    619.74 o 
  11  17   0       41.06       86.49    344.92 o 
   0  18   0      148.26        0.00    794.06 o 
   2  18   0       94.23        0.00    624.15 o 
   4  18   0      504.77      828.98    730.31 o 
   6  18   0      144.26      185.84    544.39 o 
   8  18   0       76.29        6.44    439.70 o 
   1  19   0      676.19      155.79    540.13 o 
   3  19   0      372.24      225.62    652.82 o 
   5  19   0      247.50        2.15    561.90 o 
 -23   1   1      215.19     1010.93    471.20 o 
 -21   1   1      352.86        0.00    364.50 o 
 -19   1   1     3947.05     2886.33    589.48 o 
 -17   1   1     3503.85     3728.72    556.03 o 
 -15   1   1     2267.78     2152.89    392.85 o 
 -13   1   1      333.46      379.42    216.71 o 
 -11   1   1     1604.75     1496.48    134.71 o 
  -9   1   1        5.97      161.43     83.64 o 
  -7   1   1    46553.92    49990.00   1099.92 o 
  -5   1   1     3954.27     4498.62    169.04 o 
  -3   1   1     2391.94     2449.77    108.06 o 
   3   1   1    78761.75    78304.59   1532.27 o 
   5   1   1     9486.71    10239.13    277.06 o 
   7   1   1      139.19     1007.14    470.61 o 
   9   1   1     1604.19     1529.45    184.92 o 
  11   1   1    12338.79    12419.56    390.19 o 
  13   1   1      356.20      766.09    246.49 o 
  15   1   1     1377.05     1385.13    385.05 o 
  17   1   1     5776.00     6323.10    670.16 o 
  19   1   1       42.87      540.09    377.18 o 
  21   1   1       12.87     1065.03    560.83 o 
  23   1   1      603.26      727.09    629.84 o 
 -22   2   1      976.12     1115.55    652.13 o 
 -20   2   1     7344.26     8313.72    833.98 o 
 -18   2   1    14404.23    14625.29   1023.48 o 
 -16   2   1      977.07      745.19    274.39 o 
 -14   2   1    11885.26    11535.58    496.07 o 
 -12   2   1     9836.59    10211.18    389.51 o 
 -10   2   1     1281.47     1359.98    232.72 o 
  -8   2   1    39425.01    38563.02    759.47 o 
  -6   2   1   110638.33   108821.27   2652.75 o 
   0   2   1    76826.41    78720.31    827.38 o 
   2   2   1     4581.20     4351.90    140.78 o 
   4   2   1   146717.75   146042.77   5511.07 o 
   6   2   1    35748.67    36711.94   2187.71 o 
   8   2   1     3106.44     3175.53    248.23 o 
  10   2   1     1843.08     1628.62    262.97 o 
  12   2   1    29903.20    29667.50    857.15 o 
  14   2   1       58.94      257.26    230.56 o 
  16   2   1    17353.87    17690.17   1088.02 o 
  18   2   1     1173.76     1338.83    505.31 o 
  20   2   1      947.19     1266.16    655.07 o 
  22   2   1     1263.79      826.10    540.03 o 
 -23   3   1     1867.77      542.44    634.54 o 
 -21   3   1       43.64       52.34    529.90 o 
 -19   3   1    22065.59    24137.73   1620.59 o 
 -17   3   1     6551.59     7441.33    707.34 o 
 -15   3   1    36715.29    38048.78   1467.82 o 
 -13   3   1      527.72      424.65    120.28 o 
 -11   3   1    41254.82    41752.84    862.49 o 
  -9   3   1     8968.66     8692.96    367.67 o 
  -7   3   1   144047.63   138130.16   1990.58 o 
  -5   3   1        6.79      201.57    137.37 o 
  -3   3   1    10251.77    10037.69    280.30 o 
  -1   3   1      458.78      806.45    147.62 o 
   3   3   1     8386.91     7403.46    602.57 o 
   5   3   1   197302.08   183564.03   5127.12 o 
   9   3   1    42161.30    40961.91   1386.72 o 
  11   3   1    62669.01    65234.92   1345.02 o 
  13   3   1    13861.31    14080.28    666.07 o 
  15   3   1    10111.27    11327.58    756.74 o 
  17   3   1    13622.89    14661.48   1221.00 o 
  19   3   1     2387.93     2587.14    690.76 o 
  21   3   1      128.91      503.40    544.00 o 
  23   3   1     4586.61     2766.43   1465.79 o 
 -22   4   1     5857.51     7136.73   1250.83 o 
 -20   4   1     5058.55     5494.34    988.49 o 
 -18   4   1    24202.02    25787.13   1668.70 o 
 -16   4   1     4802.64     4331.70    637.40 o 
 -14   4   1    29382.32    30392.37   1050.22 o 
 -12   4   1    46405.65    45856.57   1285.13 o 
 -10   4   1    26379.41    26069.77    724.97 o 
  -8   4   1    62695.57    64708.73   1456.11 o 
  -6   4   1   102322.99   101710.63   3601.86 o 
  -4   4   1   100457.66    98656.51   4007.52 o 
  -2   4   1    12824.16    13416.67    417.87 o 
   0   4   1    54621.10    54017.34    713.39 o 
   2   4   1    40679.72    39635.30    766.19 o 
   4   4   1   167582.83   169533.48   4693.90 o 
   6   4   1    30069.30    29272.88    737.53 o 
   8   4   1    71144.38    70261.97   1906.00 o 
  10   4   1       75.36      312.51    185.10 o 
  12   4   1    56881.02    58828.57   1823.19 o 
  14   4   1       24.13      259.03    273.33 o 
  16   4   1    31599.50    34122.12   2025.15 o 
  18   4   1       74.54      628.75    460.84 o 
  20   4   1     6725.95     7632.08   1044.20 o 
  22   4   1      778.79      107.78    623.03 o 
 -23   5   1     5112.66     6892.28   1399.12 o 
 -21   5   1     1752.30     3588.64   1076.64 o 
 -19   5   1    17939.23    18784.08   1901.39 o 
 -17   5   1     2607.04     2296.90    526.46 o 
 -15   5   1    29274.91    31334.91   1673.19 o 
 -13   5   1       63.09      125.89    205.79 o 
 -11   5   1    95337.80    94331.62   2199.20 o 
  -9   5   1        8.72      181.13    123.58 o 
  -7   5   1   204329.08   207171.28   6141.35 o 
  -5   5   1       72.74      209.66    115.49 o 
  -3   5   1   299534.13   292100.56  10462.91 o 
  -1   5   1    30201.34    30257.04    601.10 o 
   1   5   1   113708.64   117276.35   2014.56 o 
   3   5   1    62708.17    63662.47    783.37 o 
   5   5   1   107327.94   106070.95   2517.96 o 
   7   5   1    26954.68    24858.13    704.94 o 
   9   5   1    58179.49    55844.86   1292.89 o 
  11   5   1    24285.95    22831.82    841.75 o 
  13   5   1    18021.04    18672.10    914.58 o 
  15   5   1    14250.85    14137.85    847.45 o 
  17   5   1    14389.11    16138.95   1283.96 o 
  19   5   1     9482.08    10151.55   1430.79 o 
  21   5   1     3699.45     3028.57   1914.33 o 
 -22   6   1     7262.73     8508.19   1462.39 o 
 -20   6   1      866.06     1971.75   1223.28 o 
 -18   6   1    12862.67    11879.12   1568.46 o 
 -16   6   1    10781.79    10317.48   1320.84 o 
 -14   6   1    20810.52    21287.13    836.37 o 
 -12   6   1    33689.88    34421.68   1045.66 o 
 -10   6   1    64560.84    66043.27   1316.17 o 
  -8   6   1    63038.30    63053.07   1073.15 o 
  -6   6   1    59876.44    58817.62   1318.28 o 
  -4   6   1   172644.53   171475.59   4648.19 o 
  -2   6   1    63377.95    60501.56   1801.65 o 
   0   6   1   146407.89   140244.44   3676.08 o 
   2   6   1    10210.37    10215.99    368.18 o 
   4   6   1   147181.95   147998.81   1883.38 o 
   6   6   1     5233.77     5081.58    283.08 o 
   8   6   1   128232.49   122940.68   1529.02 o 
  10   6   1     3422.15     3271.53    324.27 o 
  12   6   1    40585.53    41369.53   1220.60 o 
  14   6   1      614.02      986.69    317.89 o 
  16   6   1    24043.88    24205.13   2045.24 o 
  18   6   1      475.87      927.39    741.16 o 
  20   6   1    15661.98    16048.44   1870.29 o 
  22   6   1       19.78     1093.87    793.52 o 
 -21   7   1     2746.22     1968.73    900.53 o 
 -19   7   1     7805.21     7124.63   1261.89 o 
 -17   7   1       78.98        4.29    705.88 o 
 -15   7   1    33779.92    33872.95   2308.47 o 
 -13   7   1       58.84      124.42    256.63 o 
 -11   7   1    70778.09    69492.16   1221.85 o 
  -9   7   1     2399.05     2196.86    266.50 o 
  -7   7   1    27266.97    26197.91    546.81 o 
  -5   7   1    27266.28    27473.12    631.53 o 
  -3   7   1   195984.33   190783.13   5137.81 o 
  -1   7   1    18974.52    19527.63    522.89 o 
   1   7   1   103075.43   100571.08   2592.02 o 
   3   7   1     8474.84     8946.84    336.54 o 
   5   7   1    56610.99    57993.18    905.10 o 
   7   7   1    59442.32    60055.60    882.83 o 
   9   7   1    91977.39    90835.58   1873.63 o 
  11   7   1    14315.74    13770.50    678.87 o 
  13   7   1    28785.32    29309.35   1233.42 o 
  15   7   1     9873.25    10349.46    932.48 o 
  17   7   1     5429.62     3929.35   2032.37 o 
  19   7   1    14379.41    16034.34   1888.26 o 
  21   7   1     4634.53     3727.50   1058.27 o 
 -22   8   1     4490.87     3903.21   3438.07 o 
 -20   8   1       50.23        0.00    716.41 o 
 -18   8   1     7157.32     7275.10   1374.58 o 
 -16   8   1    12730.95    13366.50   1589.25 o 
 -14   8   1    17072.39    18734.25   1304.13 o 
 -12   8   1    11721.61    11257.62    821.19 o 
 -10   8   1    45478.98    45011.63   1001.88 o 
  -8   8   1     7497.14     7800.65    443.09 o 
  -6   8   1     4171.96     4421.43    301.34 o 
  -4   8   1   114426.46   113906.27   3468.43 o 
  -2   8   1    43297.62    41670.16   1178.44 o 
   0   8   1    78490.62    77292.06   2027.84 o 
   2   8   1    31488.99    32717.76   1255.50 o 
   4   8   1    23281.31    24451.28    666.84 o 
   6   8   1      135.62      253.53    148.90 o 
   8   8   1   110024.17   106128.08   1463.05 o 
  10   8   1     4148.21     4369.63    519.72 o 
  12   8   1    32229.01    33122.65   1378.38 o 
  14   8   1      184.24      333.13    323.21 o 
  16   8   1    10799.31    10999.36   1500.97 o 
  18   8   1     1482.61     1256.07    747.78 o 
  20   8   1     9123.34     8527.31   2539.92 o 
 -21   9   1      615.16      460.49    844.50 o 
 -19   9   1     2617.08     2583.17    880.56 o 
 -17   9   1      522.06      732.69    813.49 o 
 -15   9   1    12235.16    11154.62   1440.97 o 
 -13   9   1     2206.43     2422.83    435.15 o 
 -11   9   1    25946.38    27908.80   1230.39 o 
  -9   9   1     3408.67     3699.75    392.58 o 
  -7   9   1    13592.07    13558.81    510.41 o 
  -5   9   1     8054.88     8313.58    377.37 o 
  -3   9   1   102581.80   103486.49   3825.97 o 
  -1   9   1     4509.86     4500.62    287.35 o 
   1   9   1    45181.40    43425.34   1117.33 o 
   3   9   1      771.39      637.23    217.55 o 
   5   9   1    17972.55    18061.83    576.41 o 
   7   9   1    20227.58    19796.30    667.17 o 
   9   9   1    16741.45    16446.39    636.57 o 
  11   9   1     3211.08     3386.65    580.99 o 
  13   9   1     6516.20     6904.11    665.70 o 
  15   9   1     2979.03     4449.38    919.95 o 
  17   9   1     1175.21      981.92    944.29 o 
  19   9   1     3414.48     3600.78   1040.23 o 
 -20  10   1      150.78      505.46    741.48 o 
 -18  10   1     2255.06     1078.68    986.14 o 
 -16  10   1      310.81      637.75    601.98 o 
 -14  10   1     1661.44     1013.18    477.44 o 
 -12  10   1      536.02      711.43    327.69 o 
 -10  10   1    11586.80    11094.16    648.17 o 
  -8  10   1     3474.56     3075.22    315.83 o 
  -6  10   1    11433.38    11623.49    622.91 o 
  -4  10   1     9448.72    10204.11    502.67 o 
  -2  10   1    11010.63    11309.49    571.45 o 
   0  10   1    13575.32    12627.51    469.59 o 
   2  10   1      465.60      669.29    236.73 o 
   4  10   1    17578.23    18282.68    592.58 o 
   6  10   1       56.66      131.69    168.74 o 
   8  10   1     3980.61     4225.03    342.11 o 
  10  10   1      930.80      635.10    232.35 o 
  12  10   1     3897.89     4303.77    533.20 o 
  14  10   1        0.13       99.85    279.05 o 
  16  10   1     2122.07     2188.75    818.39 o 
  18  10   1       69.24      720.04    859.69 o 
  20  10   1     1495.80     3374.46    838.46 o 
 -19  11   1      204.05     1552.47   1093.32 o 
 -17  11   1      562.46     1642.60    963.83 o 
 -15  11   1       16.43      768.15    381.24 o 
 -13  11   1      107.30      707.40    586.50 o 
 -11  11   1     1734.66      873.87    332.12 o 
  -9  11   1       72.36       82.07    230.27 o 
  -7  11   1     1116.41     1380.45    279.11 o 
  -5  11   1     3205.56     3534.68    382.95 o 
  -3  11   1      363.58      402.50    253.91 o 
  -1  11   1       39.62       78.60    189.70 o 
   1  11   1      109.83      113.16    190.51 o 
   3  11   1      260.92      203.95    201.70 o 
   5  11   1     6483.06     6857.82    412.10 o 
   7  11   1       81.53      313.20    219.11 o 
   9  11   1      320.42      744.21    258.02 o 
  11  11   1      476.14      457.59    278.11 o 
  13  11   1      464.94      538.58    307.29 o 
  15  11   1     1165.98     1021.25    442.49 o 
  17  11   1       56.30      416.21    640.46 o 
  19  11   1      120.84      580.38    801.98 o 
 -18  12   1       54.87      294.72    567.04 o 
 -16  12   1      601.64      984.64    486.86 o 
 -14  12   1      553.43      372.22    421.58 o 
 -12  12   1       35.42      193.27    281.67 o 
 -10  12   1      773.23      472.82    215.64 o 
  -8  12   1      312.38      425.96    242.41 o 
  -6  12   1       84.77      146.78    211.62 o 
  -4  12   1     4216.16     3880.56    485.47 o 
  -2  12   1      492.22      588.27    294.96 o 
   0  12   1     3348.97     3862.02    442.75 o 
   2  12   1      126.52      527.13    263.44 o 
   4  12   1      609.25      884.83    193.81 o 
   6  12   1     1074.92      772.47    317.51 o 
   8  12   1     2607.98     3263.44    398.67 o 
  10  12   1      256.06      519.50    270.83 o 
  12  12   1      517.74      716.02    307.87 o 
  14  12   1      491.61     1246.49    405.53 o 
  16  12   1       24.73      143.64    520.76 o 
  18  12   1       21.00      583.99    540.05 o 
 -17  13   1      717.60      751.57    728.52 o 
 -15  13   1     2466.24     1482.16    504.51 o 
 -13  13   1        3.97       89.12    309.53 o 
 -11  13   1     3127.46     2572.72    458.67 o 
  -9  13   1     1136.38      920.49    352.20 o 
  -7  13   1      158.31      442.43    217.03 o 
  -5  13   1     2768.96     2537.18    416.21 o 
  -3  13   1     8827.71     9796.09    908.10 o 
  -1  13   1      353.87      742.45    391.26 o 
   1  13   1     3533.57     3799.19    436.67 o 
   3  13   1      178.56      287.51    378.54 o 
   5  13   1      121.02       24.88    334.31 o 
   7  13   1     5891.33     6299.36    586.00 o 
   9  13   1     6351.93     6020.06    551.55 o 
  11  13   1      248.75      157.67    283.37 o 
  13  13   1     1135.47     1232.34    357.75 o 
  15  13   1       67.44      305.71    432.52 o 
  17  13   1       25.21      203.36    525.79 o 
 -16  14   1     3372.65     4982.13   1146.48 o 
 -14  14   1     2537.38     2247.37    705.84 o 
 -12  14   1     3610.60     3559.68    514.27 o 
 -10  14   1     2981.24     3037.63    474.54 o 
  -8  14   1     1177.25     1292.41    364.51 o 
  -6  14   1      220.92      337.92    418.87 o 
  -4  14   1    12177.04    12956.62    855.09 o 
  -2  14   1     4110.90     5379.52    712.40 o 
   0  14   1     6443.55     7974.57   1181.30 o 
   2  14   1     4405.08     5054.28    998.91 o 
   4  14   1     1386.08     1233.64    448.16 o 
   6  14   1       44.61       77.22    382.08 o 
   8  14   1    13401.96    13535.73    860.57 o 
  10  14   1     1443.31     1300.14    373.56 o 
  12  14   1     3395.14     3439.45    544.93 o 
  14  14   1      117.70      261.87    429.27 o 
  16  14   1      998.83      786.61    581.92 o 
 -15  15   1     4202.51     5596.61    841.74 o 
 -13  15   1       42.29      350.03    426.36 o 
 -11  15   1     7647.42     7447.38    763.10 o 
  -9  15   1      273.92      147.63    343.04 o 
  -7  15   1     9491.34    10150.51   1029.04 o 
  -5  15   1      532.87      399.02    447.46 o 
  -3  15   1    13546.84    16130.03   1254.56 o 
  -1  15   1     1414.54      893.47    755.43 o 
   1  15   1     9812.93    11330.06   1441.71 o 
   3  15   1      530.72      735.81    730.75 o 
   5  15   1     9791.92    11626.58   1087.32 o 
   7  15   1     4631.21     5254.37    785.15 o 
   9  15   1     5054.37     5420.36    567.00 o 
  11  15   1     1934.71      966.78    381.27 o 
  13  15   1     2893.34     3043.95    499.95 o 
 -12  16   1     2450.89     2093.63    543.21 o 
 -10  16   1     2853.39     2582.99    596.92 o 
  -8  16   1     7281.90     7839.20    948.54 o 
  -6  16   1     9106.19    10525.99   1072.34 o 
  -4  16   1     6230.59     6945.20   1218.79 o 
  -2  16   1     2178.52     2761.11   1758.74 o 
   0  16   1    10783.43    13229.48   1634.34 o 
   2  16   1      520.32      473.41    711.29 o 
   4  16   1    13748.43    17667.11   1826.47 o 
   6  16   1      994.13      563.59    394.57 o 
   8  16   1     6164.95     6088.49    718.50 o 
  10  16   1       62.61      264.22    406.00 o 
  12  16   1     4599.56     4465.15    706.57 o 
 -11  17   1     4339.20     5593.53    848.79 o 
  -9  17   1      105.52      282.75    456.86 o 
  -7  17   1    12683.74    14382.53   1749.39 o 
  -5  17   1      205.18     1040.02    639.23 o 
  -3  17   1     6323.32     7702.41   1336.72 o 
  -1  17   1      789.73      612.96    614.97 o 
   1  17   1     8072.23    10556.29   1513.68 o 
   3  17   1     2642.18     2423.89    726.30 o 
   5  17   1    10104.00    12600.54   1621.27 o 
   7  17   1      569.30      355.62    640.13 o 
   9  17   1     2880.00     1737.78    666.74 o 
  11  17   1     1873.45     1589.23    673.27 o 
  -8  18   1     4186.27     3791.83    954.49 o 
  -6  18   1     4007.92     4620.24   1024.57 o 
  -4  18   1     1904.19     2452.77    944.59 o 
  -2  18   1     1329.09     1162.57    684.02 o 
   0  18   1     5455.30     6078.92   1402.48 o 
   2  18   1     1605.76     1823.31    713.27 o 
   4  18   1     6739.75     7421.04   1377.92 o 
   6  18   1     2601.80     2953.95   1099.88 o 
   8  18   1     2504.00     3125.25    701.48 o 
  -5  19   1        0.65      216.47    674.75 o 
  -3  19   1     2129.71     1959.88    822.62 o 
  -1  19   1      346.40      864.37    669.74 o 
   1  19   1     4742.08     4752.37   1199.68 o 
   3  19   1      910.24     2625.79    842.35 o 
   5  19   1     4785.24     4607.60   1459.36 o 
 -24   0   2     1377.99     1973.77    846.25 o 
 -22   0   2     5944.41     5680.29   1086.20 o 
 -20   0   2       18.18       88.18    449.15 o 
 -18   0   2    28054.90    28101.59   1924.22 o 
 -16   0   2      755.95      616.75    382.11 o 
 -14   0   2    99044.86   101792.28   2147.96 o 
 -12   0   2    32504.35    32685.79   1236.16 o 
 -10   0   2   104380.09    97032.56   7979.25 o 
  -8   0   2    32154.83    30276.83   3015.29 o 
  -6   0   2   253619.23   248360.98   4178.48 o 
  -2   0   2   680891.19   637637.50  32986.82 o 
   4   0   2   137698.17   135147.56   1486.44 o 
   6   0   2    74130.77    74671.68   1280.25 o 
   8   0   2   120150.59   121018.55   2070.12 o 
  10   0   2    70743.09    70254.11   1743.23 o 
  12   0   2    35241.11    36746.09   1863.50 o 
  14   0   2    25236.71    23813.19   1610.15 o 
  16   0   2    58409.72    61013.10   2857.56 o 
  18   0   2     6548.97     7339.46   1463.65 o 
  20   0   2    16099.74    18849.30   2910.13 o 
  22   0   2     1055.17     1989.45   1517.30 o 
 -23   1   2      810.28     1402.37    422.52 o 
 -21   1   2     6564.63     7427.68    831.65 o 
 -19   1   2     9499.53     9559.53    881.20 o 
 -17   1   2    13425.61    13190.57    950.72 o 
 -15   1   2    33274.04    33102.82    881.23 o 
 -13   1   2    66994.37    67694.27   1412.67 o 
 -11   1   2    34360.11    34029.16    950.41 o 
  -9   1   2    26043.78    27263.48    702.38 o 
  -7   1   2   171322.75   178254.06   2260.36 o 
  -5   1   2     6298.65     6766.04    228.90 o 
  -3   1   2   282684.81   313934.78  15440.02 o 
   1   1   2   146162.73   149876.20    780.26 o 
   5   1   2   345143.50   344261.69   4415.36 o 
   7   1   2     1730.53     1906.38    167.12 o 
   9   1   2   158260.13   161595.80   3091.05 o 
  11   1   2      227.64      352.60     94.24 o 
  13   1   2    73416.80    76625.88   1650.42 o 
  15   1   2     8849.25     9585.50    779.20 o 
  17   1   2    35347.36    37885.32   1616.22 o 
  19   1   2     2315.58     2438.98    676.08 o 
  21   1   2    12892.06    12352.41   1352.79 o 
  23   1   2     1076.59      514.54    904.51 o 
 -24   2   2      577.48      593.58    546.99 o 
 -22   2   2     7202.63     7572.20    849.95 o 
 -20   2   2      350.89      350.44    350.19 o 
 -18   2   2    21194.27    23056.58   1251.14 o 
 -16   2   2      933.01      859.77    371.03 o 
 -14   2   2    40064.66    42727.30   1178.21 o 
 -12   2   2     1847.23     1773.15    162.79 o 
 -10   2   2    97370.92    96612.70   1922.07 o 
  -8   2   2     6367.92     6411.29    277.45 o 
  -6   2   2   119563.03   122183.13   1851.40 o 
  -4   2   2     3960.95     3920.54    163.69 o 
  -2   2   2   133239.42   143451.59   5452.72 o 
   4   2   2   138314.66   132904.03   1429.95 o 
   6   2   2   259570.92   244847.22   9489.80 o 
   8   2   2    75347.55    70998.15   3845.59 o 
  10   2   2    36833.01    34983.72   1173.64 o 
  12   2   2    36688.36    35101.90   1172.91 o 
  14   2   2    12218.33    12034.79    765.85 o 
  16   2   2    34382.12    33723.95   1361.91 o 
  18   2   2     2155.57     1613.74    525.98 o 
  20   2   2    12746.04    12472.00   1288.86 o 
  22   2   2     1167.38      806.87    564.75 o 
 -23   3   2     1531.54     1648.73    774.39 o 
 -21   3   2     6469.86     6643.14    923.69 o 
 -19   3   2     5361.63     5667.88   1108.03 o 
 -17   3   2     6511.34     7142.13    688.12 o 
 -15   3   2    10225.57    10667.94    614.22 o 
 -13   3   2     9780.33    10003.37    400.90 o 
 -11   3   2    59037.84    61518.05   1355.13 o 
  -9   3   2    34916.61    35263.39   1064.68 o 
  -7   3   2    62544.91    62468.79   1234.78 o 
  -5   3   2    38313.12    39915.68    671.84 o 
  -3   3   2   105989.20   113886.56   2646.94 o 
   1   3   2   177990.44   184870.83   3101.60 o 
   3   3   2    14246.84    14278.41    367.03 o 
   5   3   2   171205.88   179002.77   3853.78 o 
   7   3   2    13278.63    14032.82    913.81 o 
   9   3   2    39842.43    36322.45   2528.92 o 
  11   3   2      848.76      556.89    267.44 o 
  13   3   2    36718.52    37308.72   1165.45 o 
  15   3   2     1789.65     2056.83    397.77 o 
  17   3   2     8873.82     7810.52    946.33 o 
  19   3   2     2325.66     2503.62    605.78 o 
  21   3   2     5601.98     5714.93    949.85 o 
 -22   4   2     2825.71     3488.73   1118.28 o 
 -20   4   2      420.10      119.34    471.65 o 
 -18   4   2     6952.23     6674.66    835.22 o 
 -16   4   2     1651.98     2080.33    399.81 o 
 -14   4   2     9838.93     9829.40    713.35 o 
 -12   4   2     5605.19     5627.36    318.67 o 
 -10   4   2    44616.43    42841.49    853.66 o 
  -8   4   2       82.86      173.80     99.59 o 
  -6   4   2    57619.12    56992.42   1110.72 o 
  -4   4   2    32765.92    33212.19    494.13 o 
  -2   4   2    56801.63    60651.72   2480.91 o 
   0   4   2    25466.42    27278.22    574.64 o 
   2   4   2   118066.34   126051.79   1773.50 o 
   4   4   2     5848.31     5369.82    268.75 o 
   6   4   2    17337.62    17590.63    660.67 o 
   8   4   2     5355.15     5510.66    448.99 o 
  10   4   2      757.03      883.12    280.99 o 
  12   4   2    16510.76    16425.62    753.25 o 
  14   4   2     9740.51    10493.73    719.76 o 
  16   4   2      995.17     1281.24    543.58 o 
  18   4   2      175.96      258.17    446.45 o 
  20   4   2     4170.07     6133.95   1521.59 o 
  22   4   2       81.31      378.52    716.24 o 
 -23   5   2      589.01      233.58    632.15 o 
 -21   5   2      904.49     1427.95    835.08 o 
 -19   5   2      548.95      489.82    603.09 o 
 -17   5   2     1594.98     2002.09    511.08 o 
 -15   5   2     1221.09     1080.85    699.40 o 
 -13   5   2     1167.89     1130.23    361.47 o 
 -11   5   2    13344.63    11889.02    403.59 o 
  -9   5   2    12975.25    12674.39    442.69 o 
  -7   5   2     4636.16     4475.31    345.20 o 
  -5   5   2      266.63      256.56    122.71 o 
  -3   5   2     3588.24     4932.13    574.22 o 
  -1   5   2    11709.44    11602.72    364.12 o 
   1   5   2   100259.13    97521.55   2087.19 o 
   3   5   2     1224.22     1056.47    122.60 o 
   5   5   2     1126.26     1284.99    186.37 o 
   7   5   2      230.11      275.51    194.79 o 
   9   5   2      732.97      696.22    261.02 o 
  11   5   2     7705.68     7053.97    532.94 o 
  13   5   2    13074.47    13243.76    731.66 o 
  15   5   2     2087.07     2152.68    392.03 o 
  17   5   2       34.46      416.95    483.79 o 
  19   5   2     1016.56      808.11    571.98 o 
  21   5   2      398.40     1306.23   1121.34 o 
 -22   6   2      110.38     1045.21    794.06 o 
 -20   6   2       16.43      840.88    748.99 o 
 -18   6   2        7.49        4.29    619.68 o 
 -16   6   2      771.21      629.05    666.83 o 
 -14   6   2     2224.21     1656.62    345.65 o 
 -12   6   2    16623.63    17427.06    737.81 o 
 -10   6   2       71.29      204.79    150.37 o 
  -8   6   2    12604.45    12365.79    839.57 o 
  -6   6   2       30.20      104.88     79.30 o 
  -4   6   2     5587.38     5141.96    228.73 o 
  -2   6   2    41499.67    40651.52   1103.73 o 
   0   6   2        2.20      226.52    133.85 o 
   2   6   2    17001.85    17258.58    588.63 o 
   4   6   2      743.89      781.91    131.17 o 
   6   6   2      540.65      485.91    137.64 o 
   8   6   2      350.23      443.29    227.50 o 
  10   6   2     4997.33     4850.46    429.00 o 
  12   6   2     6527.44     6723.23    514.38 o 
  14   6   2      359.80      314.38    269.34 o 
  16   6   2     2701.63     3284.34    883.20 o 
  18   6   2      550.19        4.29    719.78 o 
  20   6   2        9.33      175.46    840.61 o 
  22   6   2      276.32        4.29    550.56 o 
 -21   7   2      155.44      171.38    687.41 o 
 -19   7   2      220.32        0.00    548.83 o 
 -17   7   2      433.11      135.82    594.49 o 
 -15   7   2     2038.59     1193.00   1199.68 o 
 -13   7   2     4412.31     4539.93    456.84 o 
 -11   7   2      457.47      476.16    194.31 o 
  -9   7   2     2441.23     2626.58    282.72 o 
  -7   7   2    16929.38    17104.57    433.64 o 
  -5   7   2      877.66      733.31    141.25 o 
  -3   7   2    38689.25    37959.32   1005.83 o 
  -1   7   2      161.93      116.84    115.53 o 
   1   7   2    10030.70    10627.70    480.62 o 
   3   7   2      513.52      486.00    118.42 o 
   5   7   2    19494.79    19489.86    655.30 o 
   7   7   2        1.45      121.24    126.93 o 
   9   7   2     6395.14     6526.15    463.96 o 
  11   7   2     3612.96     3758.03    405.19 o 
  13   7   2     2996.00     2703.81    420.40 o 
  15   7   2     1735.80     1420.90    436.98 o 
  17   7   2     4472.25     4026.68   1555.93 o 
  19   7   2      464.69     1184.14   1002.23 o 
  21   7   2     1252.76     1297.20   1357.42 o 
 -22   8   2     2420.46     3055.55   1046.09 o 
 -20   8   2       33.90      630.12    657.02 o 
 -18   8   2     3808.71     2600.74    708.20 o 
 -16   8   2      154.80      740.06    696.52 o 
 -14   8   2     5271.15     5322.26    737.87 o 
 -12   8   2     1119.29     1444.36    327.96 o 
 -10   8   2    25470.85    25052.62    907.32 o 
  -8   8   2     1055.54     1178.28    210.36 o 
  -6   8   2    18731.22    17747.52   1067.90 o 
  -4   8   2      911.71      990.15    168.01 o 
  -2   8   2    24120.06    23416.28    633.25 o 
   0   8   2    11103.02    12214.84    465.27 o 
   2   8   2    61996.55    56696.46   2604.04 o 
   4   8   2    14674.18    15996.15    497.43 o 
   6   8   2    32097.56    30994.61    789.15 o 
   8   8   2     8953.53     8755.95    461.97 o 
  10   8   2     8888.03     7607.93    512.17 o 
  12   8   2    11865.91    11890.98    844.63 o 
  14   8   2     1669.24     1664.51    429.87 o 
  16   8   2     6477.28     5865.81   1122.27 o 
  18   8   2      687.02      717.83   1327.37 o 
  20   8   2     3154.20     2573.24    999.61 o 
 -21   9   2     2947.60     3158.94   1063.40 o 
 -19   9   2     2786.42     3378.73    950.68 o 
 -17   9   2     6219.97     4588.68   1061.25 o 
 -15   9   2     6143.18     5574.31    841.92 o 
 -13   9   2      962.89      733.86    452.88 o 
 -11   9   2    22342.24    22688.25    910.59 o 
  -9   9   2    17122.50    17672.29    998.38 o 
  -7   9   2    29226.91    28189.82   1038.47 o 
  -5   9   2    13675.33    12703.90    448.93 o 
  -3   9   2    18978.30    19260.34    632.17 o 
  -1   9   2     6833.20     6709.51    356.29 o 
   1   9   2    86307.95    82487.07   1677.52 o 
   3   9   2    12951.63    13355.42    471.37 o 
   5   9   2    57780.80    59204.91   1031.18 o 
   7   9   2       79.63      494.00    202.04 o 
   9   9   2    33289.35    33179.21    893.04 o 
  11   9   2     2784.64     3038.11    362.81 o 
  13   9   2    28592.51    28188.85   1110.93 o 
  15   9   2       49.26      316.55    332.07 o 
  17   9   2     7027.52     8398.42   1104.71 o 
  19   9   2     1336.14     2417.20    853.20 o 
 -20  10   2        9.94       68.69    500.34 o 
 -18  10   2    11446.04    12508.77   1600.54 o 
 -16  10   2      928.54      758.75    532.58 o 
 -14  10   2    12855.97    12757.23   1137.17 o 
 -12  10   2     4115.21     4364.44    550.45 o 
 -10  10   2    46222.13    46824.46   1375.94 o 
  -8  10   2     2017.85     2431.06    317.69 o 
  -6  10   2    55839.07    57675.14   1660.08 o 
  -4  10   2     8416.43     8437.61    501.67 o 
  -2  10   2    37457.09    36028.16   1067.61 o 
   0  10   2    25929.28    25336.55    695.94 o 
   2  10   2   100392.03   102523.61   2622.07 o 
   4  10   2    16467.21    17261.54    571.04 o 
   6  10   2    10746.19    11248.29    576.43 o 
   8  10   2    22608.42    22731.10    778.26 o 
  10  10   2    10632.65    10604.17    545.23 o 
  12  10   2    35562.35    35681.11   1368.75 o 
  14  10   2    14869.40    15435.78   1093.99 o 
  16  10   2     3013.85     3877.33    786.79 o 
  18  10   2     1295.55      953.04    732.95 o 
 -19  11   2     3616.92     3167.94    921.38 o 
 -17  11   2     8112.75     8989.23   1422.08 o 
 -15  11   2     4107.58     3374.65    747.85 o 
 -13  11   2     5008.87     5336.60    571.08 o 
 -11  11   2    31491.71    32661.67   1269.43 o 
  -9  11   2    23663.29    24421.42    934.47 o 
  -7  11   2    42367.43    44756.80   1205.04 o 
  -5  11   2    11062.70    10679.26    581.99 o 
  -3  11   2    49309.88    48918.95   2506.17 o 
  -1  11   2      723.70      693.85    253.71 o 
   1  11   2    97574.88   100910.49   2281.99 o 
   3  11   2     8229.70     7129.49    413.22 o 
   5  11   2    30919.90    31543.00    966.53 o 
   7  11   2      152.50      313.07    202.64 o 
   9  11   2    26939.66    27087.53   1008.16 o 
  11  11   2     2221.05     2605.16    432.29 o 
  13  11   2    32988.22    35293.18   1424.27 o 
  15  11   2      588.74     1061.36    904.73 o 
  17  11   2     7151.03     8518.46   1196.06 o 
  19  11   2     1486.25     2755.17    862.93 o 
 -18  12   2     6785.56     7481.61   1085.55 o 
 -16  12   2        8.48      604.98    645.40 o 
 -14  12   2    10492.78    11260.30    976.20 o 
 -12  12   2     1503.56      798.93    294.17 o 
 -10  12   2    35270.59    35115.38   1425.16 o 
  -8  12   2      278.72      386.96    224.84 o 
  -6  12   2    36970.54    39608.56   1146.87 o 
  -4  12   2     3326.69     4231.29    497.98 o 
  -2  12   2    28668.10    28520.76   1605.80 o 
   0  12   2    17906.76    18639.13    936.38 o 
   2  12   2    48718.66    51852.94   1573.29 o 
   4  12   2    15074.50    15975.28    768.52 o 
   6  12   2    24871.70    25165.36   1083.06 o 
   8  12   2     9592.33    10104.27    653.67 o 
  10  12   2     9106.04     8729.31    618.23 o 
  12  12   2    16646.60    19266.49   1078.25 o 
  14  12   2     5959.31     5240.33    616.58 o 
  16  12   2     6659.57     8586.56   1161.15 o 
  18  12   2      621.83      861.32    672.44 o 
 -17  13   2     2549.71     3251.43   1020.30 o 
 -15  13   2     4254.55     5898.46    800.80 o 
 -13  13   2     3847.25     4386.43    679.33 o 
 -11  13   2    12026.03    12341.75    830.31 o 
  -9  13   2     3041.79     3273.01    397.08 o 
  -7  13   2    11975.21    13458.20    714.99 o 
  -5  13   2     4647.34     5069.08    522.81 o 
  -3  13   2    20968.15    22529.32   1399.41 o 
  -1  13   2     1938.02     1975.40    430.27 o 
   1  13   2    27347.46    29966.07   1228.01 o 
   3  13   2      728.00     1116.24    300.98 o 
   5  13   2    44396.61    47085.61   1653.10 o 
   7  13   2       96.29      162.01    266.17 o 
   9  13   2    18815.65    19687.66    934.60 o 
  11  13   2      535.18      478.53    363.24 o 
  13  13   2     8916.95    10681.01    846.77 o 
  15  13   2     1257.78     1432.15    475.39 o 
  17  13   2     4922.95     5271.31   1534.11 o 
 -16  14   2       16.94        0.00    557.65 o 
 -14  14   2     6881.08     7603.35    881.61 o 
 -12  14   2       29.81      158.05    288.94 o 
 -10  14   2     6771.04     7932.81    707.24 o 
  -8  14   2     2725.23     3056.17    468.74 o 
  -6  14   2     9860.20    11264.90    823.83 o 
  -4  14   2     5418.28     5101.79    743.34 o 
  -2  14   2    17318.50    18052.29   1285.81 o 
   0  14   2     3261.53     2982.56    541.09 o 
   2  14   2     4400.72     5062.34   1363.85 o 
   4  14   2    10732.72    10368.51   1010.45 o 
   6  14   2     6889.60     7633.93    884.18 o 
   8  14   2     7420.43     7668.54    655.60 o 
  10  14   2     3598.32     3670.94    656.18 o 
  12  14   2     3040.31     3172.58    540.63 o 
  14  14   2      365.90      480.17    509.40 o 
 -15  15   2     2330.71     1966.86    536.15 o 
 -13  15   2     4231.86     4389.38    719.71 o 
 -11  15   2      778.02      151.27    333.72 o 
  -9  15   2      591.39      618.02    334.40 o 
  -7  15   2     6659.68     7343.60   1099.10 o 
  -5  15   2      226.65      132.48    409.29 o 
  -3  15   2    16500.21    18922.01   1838.30 o 
  -1  15   2     2062.50     2949.69    865.84 o 
   1  15   2     1492.99     1268.27    705.00 o 
   3  15   2     1153.53     1511.74    615.56 o 
   5  15   2     6138.05     6352.28   1104.43 o 
   7  15   2        8.31        0.00    339.82 o 
   9  15   2     4320.21     3556.15    526.54 o 
  11  15   2       90.61       81.32    434.82 o 
  13  15   2      693.62      802.36    406.66 o 
 -14  16   2     2340.47     3447.87    762.12 o 
 -12  16   2      547.09      322.84    487.42 o 
 -10  16   2      318.62        4.29    487.92 o 
  -8  16   2      283.91      488.75    463.89 o 
  -6  16   2     1602.07      928.28    664.45 o 
  -4  16   2     1582.72     2156.70    800.50 o 
  -2  16   2     5449.76     7141.95   1427.16 o 
   0  16   2      129.86      632.40    636.32 o 
   2  16   2      116.53      375.16    539.92 o 
   4  16   2     2555.78     2918.88    739.70 o 
   6  16   2     1503.43     1619.88    655.86 o 
   8  16   2      614.93      165.00    343.95 o 
  10  16   2     1212.90     1029.51    494.86 o 
  12  16   2       63.94      324.52    397.45 o 
 -11  17   2       79.66     2771.04   1855.02 o 
  -9  17   2       19.92      676.19    721.73 o 
  -7  17   2      125.89      655.65    493.47 o 
  -5  17   2        1.62       79.36    561.33 o 
  -3  17   2      403.99      107.54    626.86 o 
  -1  17   2      677.58      926.53    540.39 o 
   1  17   2      114.97      813.50    579.70 o 
   3  17   2      345.73       59.77    504.98 o 
   5  17   2      367.32      213.25    504.30 o 
   7  17   2       12.46      167.19    368.24 o 
   9  17   2      427.78      634.37    888.49 o 
  11  17   2       11.38      261.93    504.64 o 
  -8  18   2        2.50      422.56    581.29 o 
  -6  18   2      207.33       57.34    518.01 o 
  -4  18   2       35.89       38.68    685.17 o 
  -2  18   2       48.47      233.96    613.10 o 
   0  18   2      160.15        4.29    691.53 o 
   2  18   2      311.86        4.29    587.49 o 
   4  18   2       68.95      320.42    716.40 o 
   6  18   2      179.61        0.00    416.80 o 
   8  18   2        4.84        0.00    560.83 o 
  -5  19   2      184.78       22.64    601.07 o 
  -3  19   2      882.04      654.78    676.60 o 
  -1  19   2      449.76     1010.63   1172.85 o 
   1  19   2      521.69      581.79    650.37 o 
   3  19   2       45.67      444.36    699.07 o 
 -23   1   3       83.92      635.47    372.63 o 
 -21   1   3     2789.09     1904.00    448.16 o 
 -19   1   3     1474.31     1248.18    432.22 o 
 -17   1   3     1190.48     1056.39    361.18 o 
 -15   1   3     2082.64     1653.34    289.57 o 
 -13   1   3     4328.22     4351.54    409.19 o 
 -11   1   3     8581.33     8593.38    488.36 o 
  -9   1   3    30530.00    30744.25    799.14 o 
  -7   1   3    30459.23    32796.21    884.39 o 
  -5   1   3     5299.80     5188.95    337.40 o 
  -3   1   3    14777.99    15317.86    285.88 o 
   3   1   3      606.83      617.56    122.97 o 
   5   1   3     1031.54     1233.96    186.54 o 
   7   1   3      682.92     2702.54    775.33 o 
   9   1   3    23519.09    23222.51    932.39 o 
  11   1   3     2078.39     2175.12    322.86 o 
  13   1   3     3310.76     3515.10    427.53 o 
  15   1   3     3500.04     3479.36    628.75 o 
  17   1   3      740.33      402.77    423.65 o 
  19   1   3      240.71       38.73    496.09 o 
  21   1   3     1453.31        0.00    952.57 o 
 -24   2   3      950.16     1024.73    664.03 o 
 -22   2   3     7022.93     8109.79    836.09 o 
 -20   2   3     3330.70     3713.27    541.33 o 
 -18   2   3      216.30      352.76    335.30 o 
 -16   2   3     1898.22     1586.06    372.70 o 
 -14   2   3    32596.49    32219.02   1038.28 o 
 -12   2   3       87.77      144.24    114.44 o 
 -10   2   3    45023.26    45534.59    948.90 o 
  -8   2   3    33103.27    30923.98    539.32 o 
  -6   2   3    86060.87    92251.65   1856.73 o 
  -4   2   3    24375.29    25544.63    668.25 o 
  -2   2   3   129049.79   145365.50   4156.69 o 
   2   2   3    89172.63    90836.84   1749.46 o 
   4   2   3       77.06      295.42    196.93 o 
   6   2   3     1394.74     2346.05    395.78 o 
   8   2   3    31021.68    29546.06   1100.75 o 
  10   2   3    68809.84    67331.38   1893.28 o 
  12   2   3     2983.59     3091.27    431.43 o 
  14   2   3    10682.29    10346.26    766.92 o 
  16   2   3     1223.61     1235.98    361.68 o 
  18   2   3      669.12      669.45    475.34 o 
  20   2   3     4147.21     4581.03   1141.47 o 
  22   2   3     2571.60      695.39    924.98 o 
 -23   3   3      577.50      669.19    576.37 o 
 -21   3   3    13226.54    13981.63   1262.21 o 
 -19   3   3       90.03      574.97    346.91 o 
 -17   3   3    10503.95    10290.67    820.90 o 
 -15   3   3    19113.03    19195.71    849.91 o 
 -13   3   3    27050.93    27777.20    637.47 o 
 -11   3   3    10073.27    10545.77    361.42 o 
  -9   3   3    85466.62    83101.91   1848.92 o 
  -3   3   3    76764.27    76739.92   1888.23 o 
  -1   3   3   412935.91   426808.31   4497.47 o 
   1   3   3   288499.94   303748.50   5120.00 o 
   3   3   3    64268.64    67772.35   1021.50 o 
   5   3   3    26404.41    27080.93    737.39 o 
   7   3   3     1371.57     1836.45    466.82 o 
   9   3   3   183274.83   171843.86   9858.46 o 
  11   3   3     4478.30     4360.13    464.17 o 
  13   3   3    13790.63    13212.02    803.58 o 
  15   3   3     1807.65     1726.52    333.31 o 
  17   3   3    10112.56    10492.11   1167.35 o 
  19   3   3      615.49      341.17    508.12 o 
  21   3   3     9297.94     9666.81   1201.19 o 
 -22   4   3    10220.49    10427.29   1406.74 o 
 -20   4   3     4676.86     5950.23    818.65 o 
 -18   4   3     7914.74     8863.57    812.25 o 
 -16   4   3     4268.00     4554.70    551.09 o 
 -14   4   3    77708.09    78333.32   2078.15 o 
 -12   4   3     2567.15     2511.15    209.08 o 
 -10   4   3    80618.82    79833.94   2207.22 o 
  -8   4   3     8675.92     8297.34    313.66 o 
  -6   4   3   136332.48   137508.98   2532.02 o 
  -4   4   3     3252.90     3595.92    296.24 o 
  -2   4   3   358200.25   374820.16   7718.27 o 
   0   4   3    19121.95    19412.34    413.48 o 
   2   4   3   377915.59   378347.31   5449.99 o 
   4   4   3     4259.35     4942.90    339.10 o 
   6   4   3   107815.49   100833.81   2671.16 o 
   8   4   3    34441.14    31838.55   1438.86 o 
  10   4   3    95280.05    86284.13   4108.81 o 
  12   4   3     6851.53     6632.82    609.70 o 
  14   4   3    26578.14    26376.81   1182.09 o 
  16   4   3     7246.03     6412.48    666.95 o 
  18   4   3     5788.64     5477.12    846.98 o 
  20   4   3     5553.75     4926.93   1448.63 o 
  22   4   3     5643.85     7564.25   1501.06 o 
 -23   5   3      144.83     1467.26    929.50 o 
 -21   5   3    14318.14    15313.88   1866.99 o 
 -19   5   3      290.57      583.23    622.84 o 
 -17   5   3    27717.87    29574.94   1716.51 o 
 -15   5   3     8243.05     8177.45    652.98 o 
 -13   5   3    79579.02    79220.34   2251.33 o 
 -11   5   3    24818.28    23976.79    690.35 o 
  -9   5   3   120713.02   116567.76   1806.78 o 
  -7   5   3    86902.03    82187.54   2199.12 o 
  -5   5   3    74723.82    72004.66   1401.24 o 
  -3   5   3    95458.73    94907.12   2771.70 o 
  -1   5   3    41929.50    43222.55    744.72 o 
   1   5   3   289770.38   300993.81   3178.35 o 
   3   5   3    39565.08    40550.30   1026.72 o 
   5   5   3    75646.77    76895.23    979.29 o 
   7   5   3    39650.18    38947.29   1328.58 o 
   9   5   3    86660.31    79303.09   3232.39 o 
  11   5   3    10032.76     9481.79    694.64 o 
  13   5   3    43831.07    45217.28   1330.01 o 
  15   5   3     1503.88     1568.07    605.90 o 
  17   5   3    23666.82    23956.21   1605.78 o 
  19   5   3       53.39      711.02    742.88 o 
  21   5   3     7921.35     9191.67   1958.33 o 
 -22   6   3     4991.09     5275.12   1248.22 o 
 -20   6   3     4561.59     5217.28   1053.26 o 
 -18   6   3    17592.29    18030.61   1848.09 o 
 -16   6   3    13916.97    12878.85   1486.44 o 
 -14   6   3    55502.17    55656.29   1453.68 o 
 -12   6   3    15391.89    15811.22    677.16 o 
 -10   6   3    94268.23    89773.50   1942.14 o 
  -8   6   3     1448.68     1451.25    201.23 o 
  -6   6   3   157678.94   149643.64   2651.53 o 
  -4   6   3     9978.51     9146.04    765.09 o 
  -2   6   3   120533.30   114505.08   3258.63 o 
   2   6   3   149252.55   155708.52   2227.23 o 
   4   6   3     6852.73     6742.10    381.26 o 
   6   6   3   128160.56   124258.70   1952.85 o 
   8   6   3     5007.42     4807.01    422.14 o 
  10   6   3    47936.20    44562.07   1328.57 o 
  12   6   3    10962.64    10785.33    686.00 o 
  14   6   3    24162.80    23847.37   1136.60 o 
  16   6   3    14977.36    14866.14   1128.41 o 
  18   6   3    12958.89    14546.78   1762.43 o 
  20   6   3     2944.58     4019.97   1019.45 o 
 -21   7   3     6372.29     5846.53   1223.97 o 
 -19   7   3     2954.10     3012.83    776.66 o 
 -17   7   3    25306.95    27221.60   2167.90 o 
 -15   7   3      549.43        2.15    465.48 o 
 -13   7   3    49116.63    47259.31   3148.32 o 
 -11   7   3     5685.99     6105.08    392.05 o 
  -9   7   3    21310.17    20316.21    579.06 o 
  -7   7   3    57783.05    55463.13    914.64 o 
  -5   7   3   169645.63   159073.52   4770.10 o 
  -3   7   3    27661.70    25993.61   1456.54 o 
  -1   7   3    29523.45    29475.53    966.36 o 
   1   7   3    59632.61    57042.53   1922.71 o 
   3   7   3    46313.13    46201.02   1040.23 o 
   5   7   3   134051.06   129420.20   1884.35 o 
   7   7   3    25750.40    25588.06    706.04 o 
   9   7   3    34642.85    33343.26   1028.61 o 
  11   7   3     4314.90     4528.79    480.60 o 
  13   7   3    45106.66    44988.53   1611.36 o 
  15   7   3      744.46      614.43    379.33 o 
  17   7   3    20088.33    21142.15   2091.06 o 
  19   7   3      908.04      496.16    616.06 o 
  21   7   3     3790.13     4113.22   1091.83 o 
 -22   8   3     1540.01     1405.20    672.80 o 
 -20   8   3     1086.28     1437.39    900.02 o 
 -18   8   3    17113.70    17026.70   1791.17 o 
 -16   8   3     6900.74     9055.20   1279.39 o 
 -14   8   3    14685.51    13966.83   1151.68 o 
 -12   8   3     5847.77     5778.62    543.98 o 
 -10   8   3    20063.72    18964.71    962.48 o 
  -8   8   3     8368.58     8863.93    577.09 o 
  -4   8   3    41689.62    37852.54   1592.99 o 
  -2   8   3    65119.16    64491.10   2658.26 o 
   0   8   3       51.23      139.03    180.88 o 
   2   8   3    65198.47    61585.05   1430.12 o 
   4   8   3    11877.64    11701.65    434.94 o 
   6   8   3    87118.85    85002.63   1389.12 o 
   8   8   3     3565.18     2861.17    300.13 o 
  10   8   3    22586.21    21522.64    829.65 o 
  12   8   3    14243.32    13550.60    846.81 o 
  14   8   3    10492.30    10901.77    790.63 o 
  16   8   3     6275.45     6080.60    990.43 o 
  18   8   3     9641.74    11183.90   1303.43 o 
  20   8   3      774.85     1128.43   1516.42 o 
 -21   9   3     2528.80     3474.85    959.54 o 
 -19   9   3      438.96        2.15    670.95 o 
 -17   9   3    10166.41    11930.18   1592.18 o 
 -15   9   3      124.36      142.89    374.44 o 
 -13   9   3    15468.01    15850.74   1212.18 o 
 -11   9   3     6610.02     5882.50    481.06 o 
  -9   9   3     6782.57     6320.60    521.22 o 
  -7   9   3    36188.81    35330.46   1507.54 o 
  -5   9   3    73859.95    71998.69   2939.62 o 
  -3   9   3    10789.93    10282.78    465.74 o 
  -1   9   3     3609.84     3435.13    297.23 o 
   1   9   3     9407.84     9073.97    428.65 o 
   3   9   3    13945.38    13383.89    496.49 o 
   5   9   3    39494.72    39940.21    951.36 o 
   7   9   3     2203.80     2071.75    299.89 o 
   9   9   3     7266.16     7601.08    463.10 o 
  11   9   3     3055.97     3064.11    385.59 o 
  13   9   3    18211.06    17927.35    844.44 o 
  15   9   3       50.74      653.73    397.71 o 
  17   9   3     7016.11     7654.99   1118.28 o 
  19   9   3     1017.13     1959.30    834.33 o 
 -20  10   3      849.71     1586.50    876.62 o 
 -18  10   3      926.77      804.59    661.21 o 
 -16  10   3      203.20      453.07    573.17 o 
 -14  10   3     2297.87     1947.03    515.24 o 
 -12  10   3     3409.72     3679.07    497.93 o 
 -10  10   3    14598.67    15014.91    932.52 o 
  -8  10   3      188.55      475.92    223.74 o 
  -6  10   3    17523.29    17443.67    831.48 o 
  -4  10   3      479.54      246.27    243.12 o 
  -2  10   3    10228.35     9235.63    522.83 o 
   0  10   3     5014.56     4934.63    352.65 o 
   2  10   3    10689.62    10635.44    603.33 o 
   4  10   3      122.80      326.46    176.31 o 
   6  10   3     7748.76     7399.58    439.61 o 
   8  10   3       88.67      383.53    200.92 o 
  10  10   3     9305.06     9585.03    609.85 o 
  12  10   3     1085.93     1102.81    402.76 o 
  14  10   3     2332.57     2024.10    367.43 o 
  16  10   3      981.57     2437.80    711.84 o 
  18  10   3     2326.20     3037.89    800.14 o 
 -19  11   3      147.08      139.56    629.46 o 
 -17  11   3       36.07      345.99    493.90 o 
 -15  11   3     1004.77      675.86    435.62 o 
 -13  11   3      516.50      900.02    577.36 o 
 -11  11   3      527.87      357.09    264.27 o 
  -9  11   3     1177.33     1418.99    389.51 o 
  -7  11   3      138.02       28.25    211.99 o 
  -5  11   3      145.68      376.87    228.34 o 
  -3  11   3      824.12      832.65    298.29 o 
  -1  11   3      518.54     1121.98    301.74 o 
   1  11   3     4776.60     4777.05    541.02 o 
   3  11   3     8031.93     8068.31    527.79 o 
   5  11   3     1680.51     1315.46    366.76 o 
   7  11   3        2.04       77.55    207.82 o 
   9  11   3     1847.27     1180.01    221.08 o 
  11  11   3      804.51     1541.46    340.87 o 
  13  11   3       99.15       65.35    307.49 o 
  15  11   3        6.68      411.35    444.21 o 
  17  11   3      313.68      719.29    808.92 o 
 -18  12   3      723.59     1925.00   1551.91 o 
 -16  12   3     1106.65     2964.69   1354.36 o 
 -14  12   3       92.18      421.07    347.09 o 
 -12  12   3      296.83      669.39    265.92 o 
 -10  12   3     1697.66     2085.54    346.87 o 
  -8  12   3     1052.00     1353.79    322.96 o 
  -6  12   3     8113.99     8002.19    547.37 o 
  -4  12   3        6.49       81.85    333.99 o 
  -2  12   3       33.60      253.13    298.50 o 
   0  12   3       64.06      570.28    363.82 o 
   2  12   3      550.19      700.76    314.27 o 
   4  12   3     1919.97     2067.84    327.52 o 
   6  12   3     2326.26     1734.96    284.94 o 
   8  12   3     1412.47     1437.68    332.21 o 
  10  12   3      104.76      160.18    238.36 o 
  12  12   3      439.16      600.15    386.86 o 
  14  12   3      998.77     1307.92    608.33 o 
  16  12   3      150.35      899.21    460.35 o 
 -17  13   3     2297.62     1686.22    592.75 o 
 -15  13   3      120.89     1001.24    659.82 o 
 -13  13   3     2263.32     1512.19    382.48 o 
 -11  13   3     1818.81     1546.51    436.60 o 
  -9  13   3      330.29      437.20    229.64 o 
  -7  13   3     6258.20     6287.07    497.58 o 
  -5  13   3    12554.92    13667.45    900.54 o 
  -3  13   3     1531.94     1479.27    528.07 o 
  -1  13   3      845.70     1197.02    424.76 o 
   1  13   3     2384.95     2096.70    432.05 o 
   3  13   3       99.90      251.44    284.78 o 
   5  13   3    12765.29    13956.39    966.47 o 
   7  13   3     7140.12     7294.02    619.70 o 
   9  13   3      215.18      318.93    258.46 o 
  11  13   3       25.73      364.49    290.43 o 
  13  13   3     4282.69     5132.00    704.85 o 
  15  13   3       18.71      414.62    536.04 o 
 -16  14   3     1079.84     1018.93    548.46 o 
 -14  14   3     1449.51     1555.00    506.99 o 
 -12  14   3      797.06     1662.55    486.79 o 
 -10  14   3     4335.00     4365.09    544.79 o 
  -8  14   3      181.86      472.77    288.31 o 
  -6  14   3    11285.13    12418.50    892.56 o 
  -4  14   3     2470.31     3163.25    586.23 o 
  -2  14   3     9788.26    10605.75   1001.31 o 
   0  14   3       73.58      390.25    461.17 o 
   2  14   3     7137.77     8387.74    849.07 o 
   4  14   3     2673.14     3044.80    817.91 o 
   6  14   3    17791.56    18248.56   1115.94 o 
   8  14   3       19.02      400.42    300.15 o 
  10  14   3     1628.95     1230.06    443.14 o 
  12  14   3     2135.85     2651.55    503.80 o 
 -15  15   3      221.07      893.97    528.88 o 
 -13  15   3     4586.46     5023.32    753.19 o 
 -11  15   3     2569.91     1748.49   1055.84 o 
  -9  15   3     4392.49     4280.68    613.36 o 
  -7  15   3     2195.96     3169.20    825.17 o 
  -5  15   3     6747.81     7915.08    732.85 o 
  -3  15   3     6374.58     6845.22    839.87 o 
  -1  15   3     5313.97     6532.21    813.52 o 
   1  15   3     8236.40    10241.84   1442.41 o 
   3  15   3     3165.65     5253.93   1067.42 o 
   5  15   3    10807.68    13029.61   2538.85 o 
   7  15   3     2424.61     2381.98    496.97 o 
   9  15   3     3606.34     4210.44    599.64 o 
  11  15   3      322.02      352.01    455.56 o 
  13  15   3     3712.95     3494.96    575.44 o 
 -14  16   3     4015.48     3638.12    997.41 o 
 -12  16   3      869.06      914.68    693.92 o 
 -10  16   3    11436.50    11347.85   1557.53 o 
  -8  16   3      757.59     1041.64    476.22 o 
  -6  16   3     6953.36     7974.29    986.32 o 
  -4  16   3      436.07      215.01    443.67 o 
  -2  16   3    14296.22    19323.04   2003.85 o 
   0  16   3      803.42      888.97    853.08 o 
   2  16   3    13226.06    14064.32   1633.81 o 
   4  16   3      271.47      296.68    704.60 o 
   6  16   3     7542.41     7210.52    900.73 o 
   8  16   3      495.95      769.84    431.63 o 
  10  16   3     5589.04     5588.61   1021.32 o 
  12  16   3      886.10     1065.88    676.49 o 
 -11  17   3     1695.59     1915.11    644.35 o 
  -9  17   3     7713.38     8377.45   1119.20 o 
  -7  17   3      978.49      215.51    394.60 o 
  -5  17   3     3325.62     3614.99   1005.75 o 
  -3  17   3     8593.58    11066.80   1803.81 o 
  -1  17   3     5672.73     6024.82   1787.71 o 
   1  17   3     7216.41     8344.97   1374.67 o 
   3  17   3     4411.03     3346.46    898.45 o 
   5  17   3     4500.73     3545.43    733.07 o 
   7  17   3      845.96      800.95    485.26 o 
   9  17   3     7009.78     6597.33   1078.50 o 
  -8  18   3     1045.18     1469.62   1308.06 o 
  -6  18   3     3849.83     3166.75   1217.92 o 
  -4  18   3      134.47      466.26    660.70 o 
  -2  18   3    11348.14    12609.48   1711.07 o 
   0  18   3      370.86     1493.86    794.24 o 
   2  18   3     8433.47    10801.11   1560.07 o 
   4  18   3       83.43     1134.81    783.33 o 
   6  18   3     2623.75     1618.36    759.73 o 
  -5  19   3     1249.38     1689.13    785.83 o 
  -3  19   3     3361.73     4199.22   1075.78 o 
  -1  19   3     4282.98     6315.59   1370.22 o 
   1  19   3     1930.88     1388.63    683.64 o 
   3  19   3     1639.81     2593.93    904.31 o 
 -24   0   4     3218.57     3222.04    977.55 o 
 -22   0   4     3295.11     4118.24   1664.31 o 
 -20   0   4    25270.23    26181.01   2200.84 o 
 -18   0   4    10576.59    11020.70   1267.14 o 
 -16   0   4    61745.39    61720.69   2008.05 o 
 -14   0   4     5016.02     5044.71    534.86 o 
 -12   0   4    11396.64    11264.19   1013.87 o 
 -10   0   4   185592.23   177475.91   3492.51 o 
  -8   0   4   109383.52   108320.72   3159.08 o 
  -6   0   4   228305.66   224764.50   3830.81 o 
  -4   0   4    68027.02    68326.87    870.06 o 
  -2   0   4     9360.17     9202.94    307.75 o 
   2   0   4   156964.52   163067.34   1720.23 o 
   4   0   4    89520.82    93521.05   1287.90 o 
   6   0   4    66793.21    64423.09   1751.19 o 
   8   0   4    32461.94    34142.17   1437.80 o 
  10   0   4   108455.88   115376.95   2324.71 o 
  12   0   4     1825.35     1939.99    387.94 o 
  14   0   4    65347.29    67405.09   4704.28 o 
  16   0   4     1046.64        8.58    914.24 o 
  18   0   4    15813.29    15166.57   2564.60 o 
  20   0   4     1459.96     2444.42   1626.75 o 
  22   0   4     6870.39     4234.28   1631.05 o 
 -23   1   4      722.94      533.50    480.19 o 
 -21   1   4    17683.50    18651.23   1229.78 o 
 -19   1   4     1448.42     1410.81    380.35 o 
 -17   1   4    39689.15    39047.47   1571.82 o 
 -15   1   4     9033.15     9617.95    616.74 o 
 -13   1   4    53867.95    53822.21   2860.57 o 
 -11   1   4    29397.54    30399.54    896.98 o 
  -9   1   4   134514.03   130816.67   2559.98 o 
  -7   1   4    13455.05    13177.71    573.70 o 
  -5   1   4   408669.31   400517.50   6344.46 o 
  -3   1   4    25890.96    26622.21    440.86 o 
   1   1   4     4926.34     5106.86    236.71 o 
   3   1   4   359324.50   362704.81   3479.97 o 
   5   1   4    19344.84    19747.16    611.30 o 
   7   1   4    99851.73    97269.52   1466.62 o 
   9   1   4    24340.00    22809.27    780.26 o 
  11   1   4    30538.36    30404.30   1152.61 o 
  13   1   4    35229.52    35743.56   1350.92 o 
  15   1   4    31613.10    31810.21   1385.62 o 
  17   1   4    10030.81    10591.40   1119.62 o 
  19   1   4     4529.07     3197.32   1592.42 o 
  21   1   4     7796.91     8406.56   1649.77 o 
 -24   2   4     3300.45     2889.60   1181.37 o 
 -22   2   4     1081.89      963.44    431.69 o 
 -20   2   4     9518.70    10293.08    880.91 o 
 -18   2   4     9994.20    10091.02    827.99 o 
 -16   2   4    15191.67    14849.25    806.69 o 
 -14   2   4    12920.68    12331.31    851.77 o 
 -12   2   4    28735.62    28673.02    991.84 o 
 -10   2   4    44851.97    38642.60   2273.31 o 
  -8   2   4    98890.76   102733.13   2480.95 o 
  -6   2   4    54742.83    55295.81   1154.62 o 
  -4   2   4    46129.86    44721.53    692.63 o 
  -2   2   4   168616.16   177825.52   3642.29 o 
   0   2   4    59400.15    63098.77   1029.58 o 
   2   2   4   346773.09   356166.75   2301.52 o 
   4   2   4    16116.38    16101.47    534.36 o 
   6   2   4   111352.31   108811.94   1693.51 o 
   8   2   4     4657.14     4513.89    417.28 o 
  10   2   4    70893.78    67175.27   2507.23 o 
  12   2   4     1434.82     1566.11    414.77 o 
  14   2   4    38209.70    37758.39   1420.56 o 
  16   2   4      219.84      792.02    355.57 o 
  18   2   4    16061.58    16679.92   1472.63 o 
  20   2   4      168.76      302.05    876.46 o 
  22   2   4     4963.64     3789.94   1292.80 o 
 -23   3   4      612.01      606.11    557.39 o 
 -21   3   4     2503.72     2740.12    633.33 o 
 -19   3   4      388.70      779.22    333.69 o 
 -17   3   4    18590.59    19260.55   1095.38 o 
 -15   3   4       39.59      497.36    241.80 o 
 -13   3   4    33361.24    32586.06   1133.63 o 
 -11   3   4     3074.59     2804.83    170.39 o 
  -9   3   4    52468.13    49803.16    987.05 o 
  -7   3   4      758.52      680.93    159.35 o 
  -5   3   4    44524.75    46726.70    710.14 o 
  -3   3   4    22024.43    22120.23    405.08 o 
  -1   3   4    92517.91    92099.31   1248.51 o 
   5   3   4    17929.12    16347.54    578.06 o 
   7   3   4    63860.33    61291.92   1364.97 o 
   9   3   4    39979.80    37305.34   2094.94 o 
  11   3   4    17547.33    16373.96   1475.10 o 
  13   3   4     8533.78     8270.17    700.28 o 
  15   3   4    10226.28    11128.14    845.15 o 
  17   3   4    10822.66    12637.81   1227.61 o 
  19   3   4     3369.93     4517.33    895.22 o 
  21   3   4     2929.30     1466.78   1430.38 o 
 -24   4   4     2503.89     3276.13   2307.07 o 
 -22   4   4       46.69       84.80    707.15 o 
 -20   4   4     2341.37     3360.81    716.15 o 
 -18   4   4     2828.00     2057.49    430.71 o 
 -16   4   4     4622.35     4873.29    490.99 o 
 -14   4   4     9574.07     9377.80    568.51 o 
 -12   4   4    24555.46    24899.95    627.99 o 
 -10   4   4     6904.86     6812.82    290.10 o 
  -8   4   4     1363.88     1551.06    214.81 o 
  -6   4   4    22390.04    21634.39    446.36 o 
  -4   4   4      537.55      701.86    133.87 o 
   0   4   4    14432.89    15165.02    433.26 o 
   2   4   4     8282.92     8353.65    332.01 o 
   4   4   4     3421.10     3936.88    340.53 o 
   6   4   4    36943.96    37704.32    968.60 o 
   8   4   4     1094.77     1083.03    339.35 o 
  10   4   4    28028.90    27181.38   2016.01 o 
  12   4   4     5880.58     6026.73    575.41 o 
  14   4   4     6111.81     6101.12    652.58 o 
  16   4   4     1350.38     1658.90    396.77 o 
  18   4   4     7505.96     7670.73   1694.96 o 
  20   4   4       12.45      578.77    680.32 o 
 -23   5   4      389.30      921.02    747.45 o 
 -21   5   4      215.30       86.68    584.06 o 
 -19   5   4      604.91     2522.67    854.38 o 
 -17   5   4     1639.29     1488.94    518.71 o 
 -15   5   4     1014.95      907.98    245.16 o 
 -13   5   4    10695.59    10467.53    529.41 o 
 -11   5   4    11538.53    11025.73    387.04 o 
  -9   5   4     5074.57     4918.61    516.69 o 
  -7   5   4    15382.27    14824.82    707.65 o 
  -5   5   4     2449.29     3237.78    332.05 o 
  -3   5   4    14723.85    14546.29    630.29 o 
  -1   5   4    61796.74    59045.96    718.58 o 
   1   5   4     6215.58     5334.70    258.62 o 
   3   5   4     7924.85     7871.96    332.91 o 
   5   5   4     2860.76     2754.53    223.21 o 
   7   5   4    19101.95    17869.23    679.56 o 
   9   5   4     5372.00     4674.44    510.43 o 
  11   5   4     8520.32     7887.05    643.85 o 
  13   5   4      974.48      795.09    361.50 o 
  15   5   4      236.87      785.18    353.38 o 
  17   5   4     4155.01     4836.05   1046.42 o 
  19   5   4      519.36      765.51    700.20 o 
  21   5   4      201.07     2029.16   1015.44 o 
 -22   6   4      303.51      606.76    963.60 o 
 -20   6   4      294.74      801.67   1056.96 o 
 -18   6   4      241.38     1087.25   1179.29 o 
 -16   6   4     1547.86     1428.33    568.80 o 
 -14   6   4       20.20      359.23    235.75 o 
 -12   6   4     3725.02     3422.73    304.91 o 
 -10   6   4     8403.83     8417.90    383.99 o 
  -8   6   4      744.07      542.91    204.25 o 
  -6   6   4     1782.54     1788.75    282.13 o 
  -4   6   4     1338.97     2564.72    841.25 o 
  -2   6   4    26734.42    27573.92   1520.44 o 
   0   6   4    12485.48    12145.41    545.54 o 
   2   6   4     4273.77     4908.12    361.38 o 
   4   6   4     6810.74     6280.92    385.53 o 
   6   6   4     1717.74     1583.29    231.45 o 
   8   6   4     3710.29     3814.30    364.31 o 
  10   6   4      106.42      548.80    509.74 o 
  12   6   4     2607.99     3137.23    691.39 o 
  14   6   4     1999.75     1826.86    382.83 o 
  16   6   4     2648.80     2221.60    529.21 o 
  18   6   4       54.03        6.44    829.66 o 
  20   6   4      132.30      931.93    930.70 o 
 -21   7   4     1443.18      817.64    674.89 o 
 -19   7   4        5.75        0.00    696.05 o 
 -17   7   4     2935.68     2393.68    718.05 o 
 -15   7   4      389.23      965.06    565.76 o 
 -13   7   4     7437.00     7257.29    895.53 o 
 -11   7   4      815.07      813.21    178.02 o 
  -9   7   4    11986.30    11128.64    504.91 o 
  -7   7   4      342.37      482.93    343.85 o 
  -5   7   4     7314.49     7266.54    535.65 o 
  -3   7   4     1823.19     1650.27    390.02 o 
  -1   7   4      555.15      859.35    154.30 o 
   1   7   4     1777.88     2068.54    210.96 o 
   3   7   4    20908.71    19778.48    664.32 o 
   5   7   4       97.77      310.56    177.72 o 
   7   7   4    11518.54    11777.56    534.23 o 
   9   7   4      458.70      413.39    280.42 o 
  11   7   4     2233.85     1827.47    570.97 o 
  13   7   4     3825.62     3724.62    472.76 o 
  15   7   4     4025.48     4110.16    715.87 o 
  17   7   4      562.83      944.87    526.40 o 
  19   7   4      579.88     1100.40    657.25 o 
 -22   8   4      227.35      118.91    703.32 o 
 -20   8   4     2167.32     1817.32    814.68 o 
 -18   8   4     2080.42     2045.48    917.46 o 
 -16   8   4     3106.23     2653.34    992.58 o 
 -14   8   4     6145.42     6276.24    765.86 o 
 -12   8   4    11420.38    10618.93    720.57 o 
 -10   8   4     1437.05     1459.28    342.63 o 
  -8   8   4    17284.57    15794.25    742.86 o 
  -6   8   4    11083.52    11660.44    649.52 o 
  -4   8   4     6275.12     7077.09    624.76 o 
  -2   8   4    34582.17    33581.87   1003.78 o 
   0   8   4    11581.93    11574.96    544.57 o 
   2   8   4    40083.90    41637.84   1295.71 o 
   4   8   4     2989.80     3007.51    307.03 o 
   6   8   4    20900.32    19227.44    694.62 o 
   8   8   4      593.51      848.60    261.78 o 
  10   8   4    15385.08    15091.50    774.87 o 
  12   8   4        5.08      116.09    310.40 o 
  14   8   4     4995.41     5161.98    594.75 o 
  18   8   4     5790.96     6434.91   1081.29 o 
  20   8   4       53.68       59.50    606.90 o 
 -21   9   4     2846.17     4256.67   1243.44 o 
 -19   9   4      286.99      777.21    919.61 o 
 -17   9   4     6019.19     6387.25   1184.62 o 
 -15   9   4      215.25      417.47    444.37 o 
 -13   9   4    18653.17    15890.06   1194.79 o 
 -11   9   4     2533.34     2366.86    401.76 o 
  -9   9   4    19933.47    19712.96    898.68 o 
  -7   9   4      153.27      370.06    213.39 o 
  -5   9   4    45272.22    44776.10   1335.36 o 
  -3   9   4     4953.99     4387.15    310.60 o 
  -1   9   4    78673.77    73550.56   4300.13 o 
   1   9   4     1581.71     1724.44    278.78 o 
   3   9   4    26031.27    24912.16    647.61 o 
   5   9   4    14865.28    14593.09    699.51 o 
   7   9   4    24125.68    23755.94    820.16 o 
   9   9   4    13558.74    13270.59    667.44 o 
  11   9   4    16385.80    16069.33    775.40 o 
  13   9   4     1498.83     1401.19    312.46 o 
  15   9   4     2835.66     2700.12    552.57 o 
  17   9   4     4769.21     4882.46    917.37 o 
  19   9   4     1952.09     2254.21    789.34 o 
 -20  10   4     4833.57     3830.35   1105.04 o 
 -18  10   4     1933.06     1129.91    646.49 o 
 -16  10   4     4378.11     4696.15   1061.56 o 
 -14  10   4    13836.54    14698.73   1261.24 o 
 -12  10   4    14710.51    13810.73    889.68 o 
 -10  10   4     9703.34     9804.04    675.21 o 
  -8  10   4     5903.83     5571.32    493.17 o 
  -6  10   4    48898.01    47677.61   1754.14 o 
  -4  10   4    14700.71    14111.58    732.76 o 
  -2  10   4    73442.05    65798.88   3414.95 o 
   0  10   4    25778.22    24896.12   1382.67 o 
   2  10   4    11881.60    11557.62    503.25 o 
   4  10   4      287.04      222.60    201.73 o 
   6  10   4    57685.57    57279.89   1238.34 o 
   8  10   4     1251.79     1314.77    260.89 o 
  10  10   4    34410.19    34651.38   1145.53 o 
  12  10   4     5787.63     5603.90    519.78 o 
  14  10   4     6775.12     7205.57    717.11 o 
  16  10   4      414.36      392.39    642.65 o 
  18  10   4    10133.68    10491.06   1274.60 o 
 -19  11   4      934.93      844.29    779.48 o 
 -17  11   4     9547.97    10081.33   1496.93 o 
 -15  11   4      192.08      614.72    480.77 o 
 -13  11   4    26980.98    27226.31   1690.15 o 
 -11  11   4     1266.57     1430.44    377.46 o 
  -9  11   4    25881.42    26058.43   1000.77 o 
  -7  11   4     9536.33    10071.05    689.12 o 
  -5  11   4    42645.96    41993.87   1296.93 o 
  -3  11   4     9489.46     8962.94    698.23 o 
  -1  11   4    72826.61    72392.00   3161.17 o 
   1  11   4      437.57      566.83    247.75 o 
   3  11   4    13078.97    13550.33    716.02 o 
   5  11   4    14860.08    14564.70    690.68 o 
   7  11   4    35763.47    36642.68   1025.23 o 
   9  11   4    13146.10    13025.17    708.43 o 
  11  11   4    24643.05    26211.61   1235.11 o 
  13  11   4     3291.11     3224.19    476.83 o 
  15  11   4     2955.88     3324.81    576.93 o 
  17  11   4     9295.26     9963.71   1362.58 o 
 -18  12   4     1711.49     1214.54    736.46 o 
 -16  12   4     5764.53     6715.47   1624.61 o 
 -14  12   4     7047.31     8044.19    996.07 o 
 -12  12   4    17030.47    18530.44   1237.38 o 
 -10  12   4     7105.94     7405.93    622.21 o 
  -8  12   4    11300.25    11314.98    669.15 o 
  -6  12   4    20665.49    21672.32   1005.49 o 
  -4  12   4     9173.20     9569.87    788.86 o 
  -2  12   4    50489.87    49072.35   2598.36 o 
   0  12   4     9478.84     9572.40    871.74 o 
   2  12   4    22892.30    23292.99    923.26 o 
   4  12   4     5509.57     5998.73    504.49 o 
   6  12   4    37869.38    37411.36   1209.79 o 
   8  12   4       75.29       60.54    249.72 o 
  10  12   4    21691.57    23264.38   1196.08 o 
  12  12   4      239.69      300.40    307.24 o 
  14  12   4    10454.52    11436.70    919.99 o 
  16  12   4      662.14      729.78    561.56 o 
 -17  13   4     6880.02     9577.52   2142.89 o 
 -15  13   4       17.52      173.95    429.13 o 
 -13  13   4     9293.74     9440.08    906.94 o 
 -11  13   4      474.79      658.29    376.94 o 
  -9  13   4    22639.13    24821.29   1022.52 o 
  -7  13   4      189.03       43.36    246.86 o 
  -5  13   4    21060.00    21796.19    964.26 o 
  -3  13   4      405.32      415.23    393.17 o 
  -1  13   4    37384.97    39652.12   1803.34 o 
   1  13   4     7689.13     9082.57    888.82 o 
   3  13   4    28393.48    27924.27   1440.72 o 
   5  13   4     4802.70     4887.02    427.43 o 
   7  13   4    12302.80    13142.91    810.56 o 
   9  13   4     5714.11     5763.46    552.85 o 
  11  13   4     5257.53     5212.11    628.31 o 
  13  13   4     4737.49     4748.62    621.81 o 
  15  13   4     2980.70     1913.00    590.53 o 
 -16  14   4     4828.51     4575.04   1156.47 o 
 -14  14   4     1799.80      769.88    434.90 o 
 -12  14   4     2607.27     1957.04    525.56 o 
 -10  14   4     8102.43     9273.02    658.85 o 
  -8  14   4     8380.81     8969.39    686.57 o 
  -6  14   4     5926.06     6731.85    662.70 o 
  -4  14   4     7300.36     6873.38    856.25 o 
  -2  14   4     7790.08     7785.13    896.55 o 
   0  14   4      808.70      775.78    378.59 o 
   2  14   4    15761.73    16897.61   1191.06 o 
   4  14   4     3459.67     3425.79    837.73 o 
   6  14   4    12199.49    11433.53    900.61 o 
   8  14   4      453.19      643.97    298.68 o 
  10  14   4     5353.82     4561.70    528.54 o 
  12  14   4       17.72        2.15    384.24 o 
  14  14   4     6579.69     6054.74    730.08 o 
 -15  15   4     1327.35     1432.19    508.34 o 
 -13  15   4     1510.80      786.23    472.38 o 
 -11  15   4      719.67     1323.22    603.25 o 
  -9  15   4     8537.42     8258.24    958.19 o 
  -7  15   4       12.74      418.86    394.13 o 
  -5  15   4     5611.35     6268.39    700.62 o 
  -3  15   4       22.09       57.09    419.64 o 
  -1  15   4     1145.26     1444.32   1053.16 o 
   1  15   4     2777.31     4162.55   1021.89 o 
   3  15   4     9074.84    10813.51   1426.58 o 
   5  15   4      490.13       70.74    338.72 o 
   7  15   4     2826.80     2674.53    548.79 o 
   9  15   4      559.16      376.21    356.27 o 
  11  15   4     1029.19      611.37    444.73 o 
  13  15   4     3890.90     3884.52    775.40 o 
 -14  16   4      110.32      724.56    519.82 o 
 -12  16   4       27.88        4.29    663.50 o 
 -10  16   4     2436.27     1473.99    678.57 o 
  -8  16   4     1614.29     1843.70    552.20 o 
  -6  16   4     1107.24     1705.07    462.01 o 
  -4  16   4      775.48     1177.96    460.09 o 
  -2  16   4      346.89      890.78    401.56 o 
   0  16   4      100.29      157.51    700.77 o 
   2  16   4     5976.81     8065.52   1333.33 o 
   4  16   4     1315.67      885.19    919.86 o 
   6  16   4      659.62      182.50    446.69 o 
   8  16   4       19.79      520.48    418.67 o 
  10  16   4      629.67      871.79    542.81 o 
 -11  17   4      306.69     1683.24    838.18 o 
  -9  17   4      515.87     1335.88    499.99 o 
  -7  17   4       91.09      491.97    488.08 o 
  -5  17   4      423.57      455.02    475.60 o 
  -3  17   4        0.82        2.15    764.57 o 
  -1  17   4       76.06        0.00    692.29 o 
   1  17   4      577.16      194.73    774.29 o 
   3  17   4     1105.37      954.23    965.75 o 
   5  17   4      116.69      336.55    539.67 o 
   7  17   4        1.60       43.43    402.29 o 
   9  17   4       88.34      386.01    551.55 o 
  -8  18   4        3.84      200.38    604.72 o 
  -6  18   4       85.34      513.48    658.64 o 
  -4  18   4        2.93        2.15    734.35 o 
  -2  18   4      126.43     1110.88    773.38 o 
   0  18   4        3.86       65.73    691.91 o 
   2  18   4       39.85      854.92    700.06 o 
   4  18   4      469.60      553.68    469.92 o 
   6  18   4      113.67        4.69    436.97 o 
  -3  19   4       15.06      264.48    656.60 o 
  -1  19   4      328.15      358.99    629.46 o 
   1  19   4      378.63      769.34    672.81 o 
 -23   1   5     1395.50     1569.66    483.41 o 
 -21   1   5      119.59      138.19    345.32 o 
 -19   1   5      500.50      298.20    300.48 o 
 -17   1   5     5943.19     5652.70    441.54 o 
 -15   1   5     2770.86     2586.02    366.99 o 
 -13   1   5     5890.44     6307.98    478.35 o 
 -11   1   5     2922.50     3572.86    408.02 o 
  -9   1   5    12554.71    11283.08    611.67 o 
  -7   1   5      511.01      361.37     89.44 o 
  -5   1   5    12162.88    13624.65    467.14 o 
  -3   1   5    15194.86    15704.88    342.85 o 
  -1   1   5     3250.10     3601.41    156.65 o 
   1   1   5     1160.81     1070.39    175.07 o 
   3   1   5     5993.91     6715.51    270.08 o 
   5   1   5     1200.18     1580.24    224.98 o 
   7   1   5    52012.75    50590.38   1236.09 o 
   9   1   5     5964.50     6289.15    603.81 o 
  11   1   5     8009.11     7928.56    657.70 o 
  13   1   5      171.72      245.93    368.52 o 
  15   1   5     1789.05     1487.57    617.71 o 
  17   1   5     1830.35     1354.97   1165.34 o 
  19   1   5     1264.74     2346.08   2566.75 o 
  21   1   5      168.97       91.61    959.29 o 
 -24   2   5     2465.20     2113.67    605.49 o 
 -22   2   5      871.66     1321.34    604.05 o 
 -20   2   5     2144.41     2602.49    478.37 o 
 -18   2   5      781.64      698.50    296.18 o 
 -16   2   5    24195.32    24369.12   1037.43 o 
 -14   2   5     2189.43     2595.46    400.38 o 
 -12   2   5    33591.95    31700.36    966.54 o 
 -10   2   5     1023.39      939.48    217.69 o 
  -8   2   5    13871.25    15025.80    668.52 o 
  -6   2   5    47989.72    47879.50   1145.89 o 
  -4   2   5    99769.40    96931.13   1207.42 o 
   0   2   5     6417.43     6812.36    264.31 o 
   2   2   5    14481.17    15562.00    445.54 o 
   4   2   5    22595.97    21684.89    732.33 o 
   6   2   5   115461.95   111324.83   1642.60 o 
   8   2   5    63763.47    67145.79   1563.89 o 
  10   2   5     3488.82     2631.70    411.91 o 
  12   2   5     4276.91     4034.56    489.21 o 
  14   2   5    13287.42    12994.05    913.27 o 
  16   2   5      133.21     1012.90    390.90 o 
  18   2   5     7775.10     8007.08   1496.68 o 
  20   2   5     1139.22     3243.28   1248.05 o 
 -23   3   5     4329.37     3308.82   1546.48 o 
 -21   3   5     1142.35      639.23    503.51 o 
 -19   3   5     1934.49     1799.13    437.93 o 
 -17   3   5    17893.68    18301.16   1081.55 o 
 -15   3   5    23611.80    24110.70   1542.50 o 
 -13   3   5     3776.03     3644.72    436.67 o 
 -11   3   5    46108.46    35625.28   4344.22 o 
  -9   3   5    45312.23    43991.32   2092.06 o 
  -7   3   5      820.07      819.19    147.93 o 
  -5   3   5   219156.41   220378.14   3154.64 o 
  -3   3   5    63198.39    63838.36   1559.66 o 
  -1   3   5   180305.81   187997.64   2176.72 o 
   1   3   5     9624.10     8993.05    522.88 o 
   3   3   5    88306.94    91416.27   1586.82 o 
   5   3   5    26392.83    26546.31    759.40 o 
   7   3   5   136009.63   134684.22   1887.04 o 
   9   3   5     2713.24     2927.82    400.69 o 
  11   3   5    14328.43    12928.17   1084.80 o 
  13   3   5     5353.86     5092.31    563.26 o 
  15   3   5    23680.25    24759.46   1221.70 o 
  17   3   5     5552.94     4602.35    583.70 o 
  19   3   5    11913.50    16889.07   2091.55 o 
  21   3   5      247.13      294.80    771.76 o 
 -24   4   5     4990.62     5706.79   1242.78 o 
 -22   4   5      446.97      541.60    531.57 o 
 -20   4   5     7861.29     8728.29   1044.49 o 
 -18   4   5      557.34      693.04    425.42 o 
 -16   4   5    41193.69    39362.09   1267.73 o 
 -14   4   5      369.15      158.99    194.89 o 
 -12   4   5    58589.96    59692.18   1696.55 o 
 -10   4   5      988.44     1223.15    205.18 o 
  -8   4   5   108854.64   115918.64   2079.30 o 
  -6   4   5    48232.76    49473.80    734.56 o 
  -4   4   5   188122.45   193767.30   3371.42 o 
  -2   4   5    33870.09    33074.31   1173.70 o 
   0   4   5   157773.61   156850.83   2801.51 o 
   2   4   5    54058.79    54519.12   1033.53 o 
   4   4   5    39799.57    41146.43   1114.16 o 
   6   4   5   102090.13    99301.89   1639.93 o 
   8   4   5    46265.26    43307.95   1183.36 o 
  10   4   5    25490.31    23436.96   1084.39 o 
  12   4   5     7740.44     7415.26    617.11 o 
  14   4   5    37536.18    34343.35   1418.28 o 
  16   4   5     2661.28     2726.01    504.79 o 
  18   4   5    18819.04    18124.08   1563.22 o 
  20   4   5     1374.47     1845.11    955.93 o 
 -23   5   5     6142.42     5445.57   1220.11 o 
 -21   5   5     3837.07     3291.25    942.29 o 
 -19   5   5     8020.83     9670.17   1398.61 o 
 -17   5   5    18590.65    18186.41   1056.64 o 
 -15   5   5    17020.91    16947.08   1006.03 o 
 -13   5   5    46657.06    44890.98   1531.11 o 
 -11   5   5    27296.91    27547.31    641.33 o 
  -9   5   5   107701.68   110424.76   2845.81 o 
  -7   5   5    11130.13    10955.76    561.74 o 
  -5   5   5    96037.41    94747.34   1587.63 o 
  -3   5   5    16443.38    15824.30    703.69 o 
  -1   5   5   183628.00   188241.03   4715.74 o 
   1   5   5    27745.43    29076.02    703.86 o 
   3   5   5   138449.53   139123.67   2398.26 o 
   5   5   5       46.49      426.14    193.09 o 
   7   5   5   130242.55   129596.27   1923.85 o 
   9   5   5     1682.82     1906.09    495.14 o 
  11   5   5    71780.79    68089.90   2003.38 o 
  13   5   5     6710.75     6494.17    645.87 o 
  15   5   5    32708.29    31814.94   1391.51 o 
  17   5   5     3689.29     3909.28   1019.10 o 
  19   5   5     9507.65     8964.81   1496.75 o 
  21   5   5     2316.16     3410.68    947.20 o 
 -22   6   5      128.32      545.71    717.74 o 
 -20   6   5    16189.75    16592.27   1872.30 o 
 -18   6   5       47.36        0.00    520.58 o 
 -16   6   5    31815.92    31746.82   1394.41 o 
 -14   6   5     3639.98     3479.34    404.15 o 
 -12   6   5    66781.15    65888.16   2256.67 o 
 -10   6   5     9637.88    10002.76    779.06 o 
  -8   6   5   134697.64   132016.64   2327.68 o 
  -6   6   5    15175.15    15055.74    680.69 o 
  -4   6   5    75662.38    75448.46   1698.78 o 
  -2   6   5    58184.91    59997.47   1781.80 o 
   0   6   5   178139.97   173798.98   3761.88 o 
   2   6   5    53706.87    53094.68   1047.53 o 
   4   6   5   104052.86   101072.68   1558.77 o 
   6   6   5    55895.19    56486.36   1372.79 o 
   8   6   5    27998.39    27415.33    948.45 o 
  10   6   5    57350.78    55355.53   1457.55 o 
  12   6   5    16766.84    16250.48    850.99 o 
  14   6   5    38557.95    35832.54   1327.57 o 
  16   6   5     6268.20     6519.18    775.34 o 
  18   6   5    10874.45    10652.67   2049.32 o 
  20   6   5       58.92      782.66    698.77 o 
 -23   7   5     2770.89     3255.61   1056.65 o 
 -21   7   5     7427.58     8457.27   2008.76 o 
 -19   7   5    10481.20     9791.91   1401.54 o 
 -17   7   5     4326.60     5306.85    754.53 o 
 -15   7   5    12432.86    12176.99   1072.52 o 
 -13   7   5    35905.61    36155.31   1860.83 o 
 -11   7   5    12548.66    12304.39    592.72 o 
  -9   7   5   101140.33    99660.30   3170.37 o 
  -7   7   5    59097.75    57865.57   1415.88 o 
  -5   7   5    78545.55    77088.47   1544.68 o 
  -3   7   5     1606.08     1736.63    375.40 o 
  -1   7   5   205884.20   202754.83   3983.10 o 
   1   7   5    13124.81    12051.34    528.64 o 
   3   7   5   186231.84   179774.59   2941.56 o 
   5   7   5      689.02     1097.90    244.53 o 
   7   7   5    52400.81    51897.29   1422.70 o 
   9   7   5     4279.01     4318.62    382.88 o 
  11   7   5    52929.36    49497.00   1697.21 o 
  13   7   5     3432.93     2773.74    685.82 o 
  15   7   5    19817.97    19015.48   1152.26 o 
  17   7   5      411.54      733.33    663.42 o 
  19   7   5     4124.40     3247.89   1220.91 o 
 -22   8   5       45.88      532.24    709.78 o 
 -20   8   5    14623.82    14493.35   1836.46 o 
 -18   8   5      860.18     1735.03    793.62 o 
 -16   8   5     7075.08     7193.19   1124.13 o 
 -14   8   5      641.10     1122.46    404.69 o 
 -12   8   5    26260.19    25534.73   2159.88 o 
 -10   8   5     7025.49     5961.06    487.69 o 
  -8   8   5   108967.44   103843.13   3752.18 o 
  -6   8   5      451.16      508.41    322.31 o 
  -4   8   5    41199.48    39974.45   1782.20 o 
  -2   8   5    58145.50    55008.57   1704.18 o 
   0   8   5    89299.64    87729.02   2111.59 o 
   2   8   5    42150.57    39130.57   1014.68 o 
   4   8   5    54146.52    52837.89   1126.27 o 
   6   8   5    23621.28    22556.70    840.05 o 
   8   8   5     6018.21     5263.25    458.88 o 
  10   8   5    26072.40    25159.18   1031.04 o 
  12   8   5    12193.67    11240.60    693.01 o 
  14   8   5    10623.31    10849.83    826.47 o 
  16   8   5     2902.45     3171.93    588.69 o 
  18   8   5     3532.82     4292.08    933.43 o 
 -21   9   5     2298.34     3346.07    897.11 o 
 -19   9   5     5290.37     6162.00   1198.04 o 
 -17   9   5     1078.68     1488.20    637.74 o 
 -15   9   5     1928.85     1877.05    503.19 o 
 -13   9   5    12473.70    11692.31   1044.22 o 
 -11   9   5      976.98     1240.47    339.38 o 
  -9   9   5    22346.84    20509.74    923.26 o 
  -7   9   5    14975.70    14756.53    777.29 o 
  -5   9   5     6569.67     7096.66    654.00 o 
  -3   9   5      716.42      660.84    239.09 o 
  -1   9   5    39969.34    38575.01   1212.81 o 
   1   9   5     1412.95     1519.02    298.58 o 
   3   9   5    36280.75    34465.52   1301.29 o 
   5   9   5       50.17      214.43    212.00 o 
   7   9   5    20478.68    18934.06    847.67 o 
   9   9   5     1067.04      775.73    280.11 o 
  11   9   5    22906.08    24521.48    979.85 o 
  13   9   5      395.05      758.97    284.61 o 
  15   9   5     6077.16     6059.88    632.15 o 
  17   9   5      274.33      611.28    601.09 o 
  19   9   5      810.40     1366.79    616.74 o 
 -20  10   5     1378.16     1682.30    992.58 o 
 -18  10   5       43.72      229.11    520.66 o 
 -16  10   5     3410.37     3268.13    863.12 o 
 -14  10   5      261.41       78.49    385.28 o 
 -12  10   5     5453.70     5090.86    722.72 o 
 -10  10   5     1605.64     1403.12    340.33 o 
  -8  10   5     5548.97     4657.75    450.32 o 
  -6  10   5      921.23      823.52    412.54 o 
  -4  10   5      535.44      739.68    252.51 o 
  -2  10   5     2549.48     2874.09    605.41 o 
   0  10   5     7253.06     6791.82    470.83 o 
   2  10   5     1134.42     1190.26    262.70 o 
   4  10   5     5301.81     4917.15    447.17 o 
   6  10   5     5423.30     5402.13    424.42 o 
   8  10   5     3385.23     3388.91    522.81 o 
  10  10   5     5628.28     5983.33    537.66 o 
  12  10   5      467.25      256.52    240.67 o 
  14  10   5     3344.13     3671.06    522.08 o 
  16  10   5      353.40      130.99    398.14 o 
  18  10   5      630.72      407.31    567.88 o 
 -19  11   5        8.08      673.49    781.14 o 
 -17  11   5      706.04     1295.55    719.62 o 
 -15  11   5     1081.60      622.23    531.10 o 
 -13  11   5       28.04      383.42    479.85 o 
 -11  11   5      665.95      601.45    271.21 o 
  -9  11   5      483.41      825.82    466.70 o 
  -7  11   5       17.00      233.64    254.28 o 
  -5  11   5     2742.02     2833.02    382.21 o 
  -3  11   5      323.50      537.03    264.24 o 
  -1  11   5     3790.15     3629.03    597.28 o 
   1  11   5        7.66      178.75    228.05 o 
   3  11   5      138.52      135.69    199.65 o 
   5  11   5      175.65      278.01    204.82 o 
   7  11   5     1655.06     1416.83    287.39 o 
   9  11   5        8.47      118.08    231.30 o 
  11  11   5      152.89      300.61    272.54 o 
  13  11   5      516.50      277.18    328.94 o 
  15  11   5      513.60      854.30    475.80 o 
  17  11   5       28.43       51.10    737.95 o 
 -18  12   5      299.67      625.25    751.30 o 
 -16  12   5      117.00     1500.09    720.01 o 
 -14  12   5      584.10      480.29    363.35 o 
 -12  12   5      892.78     1295.43   1243.09 o 
 -10  12   5     1187.93     1155.17    325.29 o 
  -8  12   5      559.34      786.09    261.65 o 
  -6  12   5     1080.61     1095.06    265.10 o 
  -4  12   5      554.62      560.27    383.84 o 
  -2  12   5      351.68      406.69    401.15 o 
   0  12   5      457.85      676.92    360.09 o 
   2  12   5      564.27      284.89    277.34 o 
   4  12   5     4553.52     3978.58    396.76 o 
   6  12   5      233.82      358.45    253.71 o 
   8  12   5      134.57      129.35    248.98 o 
  10  12   5     2410.77     1962.40    431.23 o 
  12  12   5     1414.91     1498.03    521.93 o 
  14  12   5       12.50      695.93    411.02 o 
  16  12   5       10.11      271.72    612.89 o 
 -15  13   5       75.75        4.29    354.23 o 
 -13  13   5     2134.11     2519.51    539.27 o 
 -11  13   5      717.47      264.78    281.82 o 
  -9  13   5     6072.14     5636.35    519.78 o 
  -7  13   5     3946.47     4618.20    455.88 o 
  -5  13   5      647.38      635.98    423.85 o 
  -3  13   5      443.07      337.66    324.31 o 
  -1  13   5     8056.94     8067.18    863.31 o 
   1  13   5      565.08      986.55    618.49 o 
   3  13   5    14404.97    15005.34    991.25 o 
   5  13   5      945.86      567.09    259.44 o 
   7  13   5      238.39      774.39    342.77 o 
   9  13   5     1995.38     2855.61    536.53 o 
  11  13   5     5624.94     4584.44    584.94 o 
  13  13   5        2.80      284.39    393.57 o 
  15  13   5      847.06     1692.39    525.23 o 
 -16  14   5      667.51      617.87    697.51 o 
 -14  14   5       83.37      300.01    462.19 o 
 -12  14   5     5212.11     5537.27    801.50 o 
 -10  14   5      620.66      654.84    305.45 o 
  -8  14   5    11502.85    12928.47    966.68 o 
  -6  14   5      116.50      333.93    309.62 o 
  -4  14   5     4951.45     4876.26    710.37 o 
  -2  14   5     5684.07     5520.39    772.62 o 
   0  14   5    10697.11    11885.44   1065.39 o 
   2  14   5     8573.16     8800.60    915.20 o 
   4  14   5     7284.11     6729.54    692.97 o 
   6  14   5     1226.34     1781.48    534.22 o 
   8  14   5      251.65      230.71    291.41 o 
  10  14   5     6673.36     7457.67    841.25 o 
  12  14   5     1634.12     1843.77    609.04 o 
  14  14   5     1590.98     1427.51    427.80 o 
 -15  15   5      522.56     1042.88    520.67 o 
 -13  15   5     3652.71     3706.52    742.03 o 
 -11  15   5     2390.95     2456.46    786.33 o 
  -9  15   5     7143.38     7765.94    787.64 o 
  -7  15   5     1931.76     1862.31    460.11 o 
  -5  15   5     9874.98    10750.26    894.97 o 
  -3  15   5     1063.85      926.39    477.57 o 
  -1  15   5    13581.45    15425.20   1299.83 o 
   1  15   5      374.01      453.72    439.28 o 
   3  15   5    13275.99    12557.00   1127.17 o 
   5  15   5       73.79       71.61    413.76 o 
   7  15   5     5250.19     5474.81    804.60 o 
   9  15   5      343.54      246.70    485.69 o 
  11  15   5     6209.98     7409.24    981.29 o 
  13  15   5       67.25      550.75    406.64 o 
 -14  16   5      136.10        0.00    680.73 o 
 -12  16   5     7599.29     8943.14   1509.79 o 
 -10  16   5      615.82      128.99    556.96 o 
  -8  16   5     5421.32     6466.32    890.47 o 
  -6  16   5     2878.77     2378.59    540.23 o 
  -4  16   5     9953.59    11423.74   1217.92 o 
  -2  16   5     2003.35     1787.33    858.51 o 
   0  16   5     8956.13     9240.86   1769.47 o 
   2  16   5     2944.29     3269.77   1220.06 o 
   4  16   5     6095.06     6229.98    900.75 o 
   6  16   5     4112.21     3169.75    614.25 o 
   8  16   5     4108.48     4346.56    722.83 o 
  10  16   5     4250.35     4656.44   1812.39 o 
 -11  17   5     2233.19     1674.29    777.96 o 
  -9  17   5     3933.39     3788.56    836.06 o 
  -7  17   5      190.99      345.43    530.09 o 
  -5  17   5    11337.32    12485.37   1001.61 o 
  -3  17   5     1341.66     2728.89    934.71 o 
  -1  17   5     6737.60     6778.05   1356.60 o 
   1  17   5      186.81        0.00    635.56 o 
   3  17   5     7837.43     7439.02    983.71 o 
   5  17   5      178.98      511.99    468.18 o 
   7  17   5     9693.91     9137.46   1104.57 o 
   9  17   5        2.05        2.15    594.94 o 
  -8  18   5     2528.40     1960.33    639.17 o 
  -6  18   5     2423.57     2865.07   1079.25 o 
  -4  18   5     9665.89    12057.71   2001.25 o 
  -2  18   5      704.26      537.22    629.79 o 
   0  18   5     2015.86     2038.39    714.18 o 
   2  18   5     3105.32     3186.23    733.93 o 
   4  18   5     1275.42     1485.94    532.14 o 
   6  18   5     6008.89     6637.98    989.10 o 
  -3  19   5     1164.95      139.33    659.08 o 
  -1  19   5     1888.07     1210.73    847.86 o 
 -24   0   6     8746.35     7947.02   2307.07 o 
 -22   0   6     6063.69     8067.61   1292.41 o 
 -20   0   6    13088.83    12925.05   2278.10 o 
 -18   0   6     7651.39     7289.14   1176.88 o 
 -16   0   6    31613.16    29308.70   2101.96 o 
 -14   0   6     5510.16     4407.96    868.10 o 
 -12   0   6   187602.89   192716.58   5144.23 o 
 -10   0   6     8613.22     7773.22   1002.23 o 
  -8   0   6    65842.16    66282.67   2446.57 o 
  -6   0   6     1126.11      892.26    138.42 o 
  -4   0   6   137659.52   137470.42   3450.07 o 
  -2   0   6     4349.45     5007.00    320.68 o 
   0   0   6   393858.06   397806.75   3406.84 o 
   2   0   6    15514.30    18089.30    884.71 o 
   4   0   6   162908.25   168086.34   1577.05 o 
   6   0   6    28740.67    29049.38    588.53 o 
   8   0   6   187008.83   184085.27   3635.93 o 
  10   0   6    47052.06    44637.03   2968.07 o 
  12   0   6    56729.05    58328.61   2394.63 o 
  14   0   6     1498.18        4.29   1206.12 o 
  16   0   6     8902.45     7837.60   1998.03 o 
  18   0   6    13789.02    10543.85   2405.79 o 
  20   0   6     8227.28     8268.97   2141.82 o 
 -23   1   6    14044.31    14594.99   1403.02 o 
 -21   1   6     1235.87      895.59    613.64 o 
 -19   1   6    16454.89    15492.48   1087.69 o 
 -17   1   6     1583.91     1193.73    228.04 o 
 -15   1   6    31222.03    30703.86   1347.92 o 
 -13   1   6    67725.41    67993.99   1506.19 o 
 -11   1   6   102270.62   105781.73   2113.45 o 
  -9   1   6     9964.51     9968.98    599.76 o 
  -7   1   6    88408.78    85053.07   1107.19 o 
  -5   1   6   148049.23   152658.72   1386.29 o 
  -3   1   6    70253.99    72285.97    715.79 o 
  -1   1   6   187384.41   191032.52   1257.11 o 
   1   1   6   100584.75    98671.66   1160.62 o 
   5   1   6     8210.89     8641.54    334.04 o 
   7   1   6    92913.59    91857.48   1577.02 o 
   9   1   6    13277.37    13613.55    773.54 o 
  11   1   6    94283.88    89197.24   2465.10 o 
  13   1   6     9424.28     9822.99    877.41 o 
  15   1   6    15942.49    16898.88   1264.48 o 
  17   1   6      264.88      395.04    864.42 o 
  19   1   6    15714.13    15993.15   2103.43 o 
  21   1   6       28.40        0.00    971.88 o 
 -24   2   6     4016.86     3332.24    958.73 o 
 -22   2   6     2151.04     1963.47    598.97 o 
 -20   2   6     9025.40     9301.17    892.00 o 
 -18   2   6     7402.57     7203.26    602.72 o 
 -16   2   6    26473.81    25257.43   1443.92 o 
 -14   2   6     5495.98     5437.48    455.47 o 
 -12   2   6    88267.13    89780.87   1928.87 o 
 -10   2   6    18012.79    16081.11   1269.02 o 
  -8   2   6    99069.02    92888.64   3249.87 o 
  -4   2   6   262779.72   263883.28   2623.78 o 
  -2   2   6     2911.49     3214.81    237.08 o 
   0   2   6   201451.05   204215.73   1449.41 o 
   2   2   6    19394.41    20715.69    629.63 o 
   4   2   6    53432.21    55621.34    921.94 o 
   6   2   6     3016.09     2651.95    341.23 o 
   8   2   6    50647.11    50267.06   1461.15 o 
  10   2   6    24698.64    23231.83   1234.56 o 
  12   2   6    32639.86    31437.70   1524.07 o 
  14   2   6     2319.76     2547.53    975.75 o 
  16   2   6    10228.30    10912.09   1049.62 o 
  18   2   6     6826.50     7809.03   2551.73 o 
  20   2   6     3896.91     5445.69   1487.14 o 
 -23   3   6     2975.95     3627.70    751.26 o 
 -21   3   6      682.64     1103.72    567.77 o 
 -19   3   6    12944.34    13397.96   1286.56 o 
 -17   3   6      721.64      619.46    237.39 o 
 -15   3   6    22622.17    22592.64   1045.96 o 
 -13   3   6     3949.14     3737.55    385.07 o 
 -11   3   6    35761.98    37136.19   1674.88 o 
  -9   3   6    18897.09    19270.83    773.30 o 
  -7   3   6    25112.93    23843.28    680.36 o 
  -5   3   6    84196.68    87924.10   1637.91 o 
  -3   3   6    67135.41    69755.00   1120.44 o 
  -1   3   6    37571.44    39443.87    956.86 o 
   1   3   6    30347.36    30697.79    540.16 o 
   3   3   6    69173.55    71187.64   1157.37 o 
   5   3   6    14052.85    13723.41    514.81 o 
   7   3   6    23413.36    22537.66    822.18 o 
   9   3   6     2162.39     2813.46    384.86 o 
  11   3   6    27400.52    26361.90   1172.81 o 
  13   3   6      271.80      981.27    336.16 o 
  15   3   6    15939.97    16447.07   1051.24 o 
  17   3   6      148.27      161.81    384.91 o 
  19   3   6     5457.34     3580.66   1081.98 o 
  21   3   6       15.26     2174.16   2527.05 o 
 -24   4   6      299.34     1148.86    767.41 o 
 -22   4   6       78.07       15.02    664.63 o 
 -20   4   6     5390.61     5135.65   1269.67 o 
 -18   4   6     2363.01     2986.59    639.04 o 
 -16   4   6     8694.12     8270.09   1679.85 o 
 -14   4   6     2660.32     2358.75    350.48 o 
 -12   4   6     6937.67     6597.09    605.90 o 
 -10   4   6     2827.92     2974.91    327.30 o 
  -8   4   6    20285.51    21380.28    663.15 o 
  -6   4   6      664.52      854.99    149.93 o 
  -4   4   6    63005.13    64389.93   1683.26 o 
  -2   4   6     4697.74     3983.27    305.52 o 
   0   4   6     2768.02     2782.88    284.04 o 
   2   4   6     2269.92     2680.17    267.20 o 
   4   4   6    74946.00    74586.32   1201.88 o 
   6   4   6      763.02     1350.36    310.50 o 
   8   4   6    13359.62    12777.35    697.76 o 
  10   4   6     2429.78     2426.79    393.77 o 
  12   4   6     4398.58     5433.40    522.90 o 
  14   4   6    12090.31    10892.39    789.99 o 
  16   4   6     6633.88     7563.65    729.01 o 
  18   4   6     1125.21     2763.04   2292.75 o 
  20   4   6      759.67     3647.42   1333.82 o 
 -23   5   6      208.12       17.17    767.98 o 
 -21   5   6      142.50      980.67    807.23 o 
 -19   5   6     4734.30     4537.55   1146.34 o 
 -17   5   6     1675.10     1396.09    421.59 o 
 -15   5   6     3055.70     2753.28    448.93 o 
 -13   5   6     2319.04     2819.78    447.77 o 
 -11   5   6      794.83      579.85    154.74 o 
  -9   5   6    27394.33    28696.85    955.37 o 
  -7   5   6      597.42      544.87    187.47 o 
  -5   5   6      516.35      356.46    168.07 o 
  -3   5   6    33701.76    34521.79    888.55 o 
  -1   5   6     5575.46     5547.46    415.00 o 
   1   5   6     4058.19     4654.89    487.58 o 
   3   5   6    25547.43    25042.84    836.83 o 
   5   5   6    30130.39    31322.71    831.20 o 
   7   5   6     2476.00     2302.63    292.77 o 
   9   5   6       18.27      370.62    310.25 o 
  11   5   6      552.66      901.38    327.05 o 
  13   5   6     1579.00     1932.93    449.47 o 
  15   5   6     7375.43     6783.13    801.29 o 
  17   5   6      428.18      164.86    388.43 o 
  19   5   6       35.21      322.02    538.66 o 
 -22   6   6      797.65     1035.93    946.44 o 
 -20   6   6        7.31      692.53    757.34 o 
 -18   6   6       25.40     1107.08    610.12 o 
 -16   6   6       43.92      556.92    320.08 o 
 -14   6   6     4578.92     4219.24    583.96 o 
 -12   6   6      975.60      989.49    243.70 o 
 -10   6   6     1417.96     1084.49    298.78 o 
  -8   6   6     1152.83     1086.64    261.73 o 
  -6   6   6     1990.32     2128.25    309.88 o 
  -4   6   6     7073.50     7389.24    532.89 o 
  -2   6   6      233.45      248.33    181.04 o 
   0   6   6    38387.36    38591.46   1000.91 o 
   2   6   6     6065.98     5920.15    398.39 o 
   4   6   6     9231.55     8768.22    480.69 o 
   6   6   6      112.53      431.06    205.22 o 
   8   6   6     1903.29     1605.73    259.48 o 
  10   6   6     2568.90     2212.64    413.99 o 
  12   6   6      154.89      188.23    279.05 o 
  14   6   6     1021.90      452.55    389.37 o 
  16   6   6      317.81      329.57    450.44 o 
  18   6   6      388.96      173.23    607.64 o 
  20   6   6       30.84      681.54    685.20 o 
 -23   7   6     1710.97     1015.89    693.51 o 
 -21   7   6      151.64       30.05    593.47 o 
 -19   7   6      822.68      808.97    701.78 o 
 -17   7   6       98.34      739.41    493.78 o 
 -15   7   6     6793.96     6706.70    637.86 o 
 -13   7   6    10070.23     8712.30    622.40 o 
 -11   7   6      245.34      471.96    245.81 o 
  -9   7   6      250.24      353.30    207.79 o 
  -7   7   6     4253.31     4148.89    403.90 o 
  -5   7   6    11318.19    11424.85    747.92 o 
  -3   7   6     1093.30     1204.46    314.03 o 
  -1   7   6     9899.52     9692.75    385.47 o 
   1   7   6    33269.89    31014.06    847.58 o 
   3   7   6     1470.44     1731.81    324.35 o 
   5   7   6     1711.34     1794.91    254.89 o 
   7   7   6     4017.66     4119.46    370.68 o 
   9   7   6       45.33      294.03    221.55 o 
  11   7   6     6513.87     6936.07    682.21 o 
  13   7   6       93.18       18.09    429.87 o 
  15   7   6      941.18     1406.69    520.71 o 
  17   7   6       77.82      740.51   1176.62 o 
  19   7   6     1012.25     1393.09    791.34 o 
 -22   8   6      481.50      833.87    586.32 o 
 -20   8   6     3372.74     3994.90   1191.62 o 
 -18   8   6      456.98      635.99    908.88 o 
 -16   8   6     7675.44     8137.19    922.96 o 
 -14   8   6     3143.50     2781.48    476.36 o 
 -12   8   6    12805.15    12701.50    818.35 o 
 -10   8   6       28.72       81.22    246.90 o 
  -8   8   6    32634.02    32384.42   1166.35 o 
  -6   8   6     1995.04     2214.97    409.23 o 
  -4   8   6    44976.39    44743.75   1866.77 o 
  -2   8   6     2544.07     3166.16    433.66 o 
   0   8   6    43662.66    43211.16   1595.12 o 
   2   8   6     5680.23     5036.07    401.40 o 
   4   8   6    11122.02    10483.54    646.89 o 
   6   8   6     1018.44      970.68    249.10 o 
   8   8   6    13117.82    12667.41    708.98 o 
  10   8   6     2829.43     2552.74    659.17 o 
  12   8   6     6843.90     7203.44    626.69 o 
  14   8   6     2562.48     2392.22    475.61 o 
  16   8   6     4395.18     4704.33    670.75 o 
  18   8   6      706.74     1343.06    667.34 o 
 -21   9   6      557.90       75.06    843.97 o 
 -19   9   6     5595.45     5565.20   1154.68 o 
 -17   9   6     1614.99     1481.69   1115.98 o 
 -15   9   6    17988.89    18047.39   1323.51 o 
 -13   9   6     2782.25     3101.22    589.36 o 
 -11   9   6    13421.39    14269.39    830.40 o 
  -9   9   6    23894.23    24238.98   1009.43 o 
  -7   9   6    31724.89    30209.88   1334.83 o 
  -5   9   6    24486.24    22963.36   1466.21 o 
  -3   9   6    28251.78    28159.62   1052.67 o 
  -1   9   6    28854.75    28623.49    839.73 o 
   1   9   6      468.51      584.01    224.57 o 
   3   9   6    36247.79    35033.54   1022.57 o 
   5   9   6    10958.85    10516.67    680.31 o 
   7   9   6    30740.26    28155.12   1050.28 o 
   9   9   6     3793.01     4017.22    449.95 o 
  11   9   6     8467.94     8815.34    655.88 o 
  13   9   6      189.44      718.18    280.20 o 
  15   9   6    11829.16    12104.20    856.71 o 
  17   9   6      433.00     1377.21    698.43 o 
 -20  10   6     7065.30     7090.02   1409.38 o 
 -18  10   6     1030.58      865.39    635.41 o 
 -16  10   6    14303.55    15039.19   2562.46 o 
 -14  10   6     5108.83     5312.68   1389.29 o 
 -12  10   6    19028.15    18766.00   1741.53 o 
 -10  10   6      614.53      472.19    257.79 o 
  -8  10   6    54004.86    51238.31   1516.01 o 
  -6  10   6     6429.45     6418.66    495.07 o 
  -4  10   6    46586.56    46515.52   1720.53 o 
  -2  10   6     1125.95     1178.56    565.50 o 
   0  10   6    11366.50    11750.75    632.31 o 
   2  10   6    15403.11    14432.18    690.18 o 
   4  10   6    70412.94    66546.19   2327.93 o 
   6  10   6     1391.68     1125.80    324.01 o 
   8  10   6    28223.59    27511.05   1306.98 o 
  10  10   6      589.73      778.55    301.32 o 
  12  10   6     9206.72     9408.16    686.97 o 
  14  10   6    10234.79    11890.33    770.47 o 
  16  10   6     6522.25     8620.06   1153.87 o 
 -19  11   6    10226.76    10895.89   1663.62 o 
 -17  11   6     2684.34     3263.15   1096.73 o 
 -15  11   6    16738.44    15838.34   1329.35 o 
 -13  11   6     1778.87     1164.23    538.48 o 
 -11  11   6    10395.97    10195.68    762.38 o 
  -9  11   6    25711.53    25799.39   1187.54 o 
  -7  11   6    24061.75    23770.98   1030.31 o 
  -5  11   6     7847.73     7719.39    587.10 o 
  -3  11   6    34768.23    35143.11   1970.87 o 
  -1  11   6    13186.08    13528.81    838.37 o 
   1  11   6     1904.72     1649.59    306.25 o 
   3  11   6    46659.12    44283.81   3027.64 o 
   5  11   6    28028.72    26799.14   1504.27 o 
   7  11   6    27981.10    26401.90   1334.34 o 
   9  11   6     3459.71     3954.55    456.92 o 
  11  11   6    12666.26    13597.09    804.41 o 
  13  11   6       62.22      287.98    388.58 o 
  15  11   6    14518.29    15896.82   1248.12 o 
  17  11   6      455.17     1023.30    672.47 o 
 -18  12   6     2520.09     3490.46   1138.11 o 
 -16  12   6    10563.41    10739.74   1583.81 o 
 -14  12   6     3458.02     4651.14    833.84 o 
 -12  12   6    14652.34    15082.32   1336.99 o 
 -10  12   6       88.30      207.34    249.10 o 
  -8  12   6    30684.30    31814.74   1280.61 o 
  -6  12   6       52.39      132.48    284.83 o 
  -4  12   6    45008.84    44101.81   1650.58 o 
  -2  12   6       46.35      274.78    360.74 o 
   0  12   6    31615.23    33163.23   1881.54 o 
   2  12   6     3082.86     3021.50    392.22 o 
   4  12   6    39257.32    37821.95   1821.64 o 
   6  12   6     3421.71     3181.70    392.32 o 
   8  12   6    14493.04    13363.53    838.78 o 
  10  12   6     2987.98     3066.31    518.53 o 
  12  12   6     8790.85     9241.03    849.51 o 
  14  12   6     5531.50     6372.27    725.23 o 
  16  12   6     4530.91     4157.32    938.11 o 
 -17  13   6      397.88      164.42    617.91 o 
 -15  13   6     6131.88     8758.77   1167.64 o 
 -13  13   6     1513.68     1333.96    462.83 o 
 -11  13   6    14614.75    15569.91    968.64 o 
  -9  13   6     5306.62     5103.06    497.85 o 
  -7  13   6    11553.24    11233.38   1246.95 o 
  -5  13   6    20406.19    19636.67   1407.41 o 
  -3  13   6    15902.04    15685.54   1226.44 o 
  -1  13   6    25169.18    25945.39   1523.37 o 
   1  13   6     8241.39     8725.44    887.63 o 
   3  13   6    14155.72    15542.94   1172.15 o 
   5  13   6     2904.81     3318.83    478.99 o 
   7  13   6    11390.98    10747.04    886.84 o 
   9  13   6     1217.65      525.84    371.76 o 
  11  13   6    10889.45     9742.95    854.89 o 
  13  13   6      541.87      620.03    388.21 o 
  15  13   6     4875.86     4203.51    999.82 o 
 -16  14   6     2093.43     2349.29    794.86 o 
 -14  14   6       40.52      608.67    472.88 o 
 -12  14   6     7979.30     8934.85    908.52 o 
 -10  14   6     1902.77     1982.36    501.61 o 
  -8  14   6     8112.08     7544.82    764.64 o 
  -6  14   6       12.24        2.15    290.95 o 
  -4  14   6    15430.31    15601.15   1284.58 o 
  -2  14   6      215.63      783.97    557.29 o 
   0  14   6    22587.70    22705.71   1483.67 o 
   2  14   6       16.64      267.19    312.64 o 
   4  14   6    11408.09    11855.13   1326.10 o 
   6  14   6     1280.99     1490.11    487.57 o 
   8  14   6     6491.53     6664.64    764.03 o 
  10  14   6     2202.25     2644.92    594.96 o 
  12  14   6     6495.85     7620.99    916.90 o 
 -15  15   6      408.69      760.35    595.82 o 
 -13  15   6     2520.65     2110.58    855.53 o 
 -11  15   6     4623.71     5643.11    825.11 o 
  -9  15   6       82.38      198.42    308.59 o 
  -7  15   6     1282.02     1289.84    394.46 o 
  -5  15   6     2083.44     2334.88    514.09 o 
  -3  15   6     2046.53     1923.26    579.22 o 
  -1  15   6     6134.41     6501.37    880.71 o 
   1  15   6     7800.81     7640.87    907.49 o 
   3  15   6     2515.75     3212.76    636.99 o 
   5  15   6      688.91      481.69    418.46 o 
   7  15   6     4572.94     4003.38    888.23 o 
   9  15   6      127.20       56.32    594.93 o 
  11  15   6     5256.80     5888.35   1505.50 o 
 -12  16   6     2977.79     2531.64   1125.64 o 
 -10  16   6     1769.06     1852.00   1870.34 o 
  -8  16   6      155.80      321.14    330.85 o 
  -6  16   6       12.74      316.94    345.94 o 
  -4  16   6     1216.68      861.29    475.05 o 
  -2  16   6       61.43        2.15    407.22 o 
   0  16   6     4263.05     4952.05    791.14 o 
   2  16   6      481.47      640.60    379.30 o 
   4  16   6      289.04      830.71    469.48 o 
   6  16   6      875.39      578.13    424.06 o 
   8  16   6      728.51     1171.13   1087.01 o 
  10  16   6      784.12      917.75    679.50 o 
 -11  17   6     1250.16     1578.18    709.29 o 
  -9  17   6      462.32      334.00    510.67 o 
  -7  17   6       84.62      157.92    344.46 o 
  -5  17   6       64.56      342.56    358.31 o 
  -3  17   6       33.52      242.99    450.40 o 
  -1  17   6       38.14        0.00    879.32 o 
   1  17   6      200.58        0.00    440.70 o 
   3  17   6        1.14        0.00    440.90 o 
   5  17   6      135.16      666.79    476.66 o 
   7  17   6      101.35       91.61    677.89 o 
  -8  18   6      128.94      293.75    519.16 o 
  -6  18   6       15.36      796.11   1162.12 o 
  -4  18   6      194.68      934.93    496.29 o 
  -2  18   6       62.63      892.89    585.49 o 
   0  18   6      447.25      949.15    643.09 o 
   2  18   6      102.61      186.49    519.15 o 
   4  18   6       47.36      261.71    445.11 o 
 -23   1   7      139.81      208.57    425.36 o 
 -21   1   7        5.72       84.51    299.74 o 
 -19   1   7     3430.97     3175.68    370.33 o 
 -17   1   7      132.32      778.06    287.19 o 
 -15   1   7      306.92      390.75    236.73 o 
 -13   1   7      613.40      461.18    277.00 o 
 -11   1   7     6037.64     6387.66    540.37 o 
  -9   1   7       16.96      126.48     74.84 o 
  -7   1   7    14716.83    14606.27    504.14 o 
  -5   1   7    30085.18    30000.92    667.38 o 
  -3   1   7     1976.49     2211.33    151.04 o 
  -1   1   7      285.91      311.87     97.58 o 
   1   1   7     5178.51     5336.47    268.50 o 
   3   1   7     9843.33    10113.81    429.45 o 
   5   1   7    35814.82    36801.64    577.06 o 
   7   1   7     1983.56     2309.43    300.90 o 
   9   1   7     2262.55     2174.68    367.32 o 
  11   1   7     5492.71     5149.06    691.88 o 
  13   1   7      595.38     1355.12    570.81 o 
  15   1   7     2568.98     1530.24    452.09 o 
  17   1   7      555.99     1609.25   1274.79 o 
  19   1   7      752.81      489.52   1016.09 o 
 -24   2   7       20.37        0.00    606.27 o 
 -22   2   7     1935.30     1550.76    547.57 o 
 -20   2   7     4591.09     4651.37    835.83 o 
 -18   2   7     7148.65     7290.18    645.32 o 
 -16   2   7      441.80      403.03    216.95 o 
 -14   2   7     4047.95     3873.34    438.90 o 
 -12   2   7    34344.05    36576.37   1280.89 o 
 -10   2   7     1622.86     1414.09    165.59 o 
  -8   2   7    27226.19    25179.51    649.75 o 
  -6   2   7   109578.14   109404.60   1780.19 o 
  -4   2   7     3290.59     3246.78    215.39 o 
  -2   2   7      444.03      313.38     95.66 o 
   0   2   7    33073.44    33250.62    650.36 o 
   2   2   7    25006.40    25057.68    618.16 o 
   4   2   7   115072.68   121475.40   1871.55 o 
   6   2   7     7981.62     8573.37    498.84 o 
   8   2   7     7364.54     7264.79    630.68 o 
  10   2   7     2232.01     2793.04    551.42 o 
  12   2   7    24424.27    23122.64   1203.93 o 
  14   2   7        1.23     1134.19    556.69 o 
  16   2   7     8541.58     8056.22    917.49 o 
  18   2   7       38.32     1155.94   1224.96 o 
  20   2   7     1773.22     1281.62   1242.44 o 
 -23   3   7     1726.85     2240.62    778.49 o 
 -21   3   7      430.40      522.38    468.66 o 
 -19   3   7    21457.00    21087.56   1788.63 o 
 -17   3   7     3942.12     4744.53    496.36 o 
 -15   3   7    11224.15    10924.73    677.99 o 
 -13   3   7        0.43      159.82    235.13 o 
 -11   3   7    75973.20    69001.00   3897.69 o 
  -9   3   7     8208.51     7441.95    536.20 o 
  -7   3   7   192917.94   183310.84   5397.70 o 
  -5   3   7      103.19      157.35    108.78 o 
  -3   3   7    24717.30    24607.21    628.41 o 
  -1   3   7    35917.69    33846.67    945.77 o 
   1   3   7   101387.49   102710.16   1125.27 o 
   3   3   7     8160.88     9369.42    444.29 o 
   5   3   7    80522.16    83506.73   1351.47 o 
   7   3   7      523.66      806.53    323.81 o 
   9   3   7    11049.55     9590.50    728.05 o 
  11   3   7    37449.96    35479.17   1396.07 o 
  13   3   7    20758.71    20033.34   1135.17 o 
  15   3   7     8179.66     6772.78   1017.89 o 
  17   3   7     8519.62     8746.85   1049.79 o 
  19   3   7     2908.74     3487.63   1011.95 o 
 -24   4   7      542.95     2113.93    836.35 o 
 -22   4   7     6490.35     5829.33   1324.15 o 
 -20   4   7     6369.08     5751.06    902.40 o 
 -18   4   7    18696.40    19487.18   1354.91 o 
 -16   4   7     2967.89     3454.77    505.09 o 
 -14   4   7    30201.01    31299.48   1051.68 o 
 -12   4   7    33887.90    32625.60   1456.23 o 
 -10   4   7    24196.10    24343.52   1058.19 o 
  -8   4   7    57839.54    61262.92   1149.33 o 
  -6   4   7    98345.88    98326.11   2173.81 o 
  -4   4   7    95990.46    94870.32   2433.41 o 
  -2   4   7     5672.15     5598.56    433.22 o 
   0   4   7    75001.69    77208.95   1339.07 o 
   2   4   7    49594.99    50810.49   1139.05 o 
   4   4   7   127795.66   129588.22   1787.91 o 
   6   4   7    14249.04    14824.59    616.10 o 
   8   4   7    35785.20    36327.90   1143.21 o 
  10   4   7       10.33      102.31    274.29 o 
  12   4   7    51739.21    48902.21   1931.20 o 
  14   4   7       25.65      285.61    357.92 o 
  16   4   7    19790.83    20771.86   1469.52 o 
  18   4   7       20.51      653.02    774.62 o 
  20   4   7     4715.79     6363.68   1495.91 o 
 -23   5   7     5212.47     6168.66   1260.13 o 
 -21   5   7     1180.31      550.64    713.61 o 
 -19   5   7    20175.98    19878.04   1575.27 o 
 -17   5   7      278.36      302.70    363.67 o 
 -15   5   7    34126.98    32680.97   1405.41 o 
 -13   5   7      590.15      442.46    296.58 o 
 -11   5   7    38343.58    41313.68   1292.70 o 
  -9   5   7      326.68      403.51    154.58 o 
  -7   5   7   104837.82   103025.42   1917.68 o 
  -5   5   7     3549.72     3896.48    206.87 o 
  -3   5   7   128666.08   128492.77   3996.58 o 
  -1   5   7     2357.84     2311.26    302.92 o 
   1   5   7   188148.23   186565.25   2828.30 o 
   3   5   7    36008.93    34374.32   1201.51 o 
   5   5   7   100422.99    97466.49   1841.83 o 
   7   5   7    28745.72    29511.71    999.56 o 
   9   5   7    52299.29    52148.68   1417.68 o 
  11   5   7    25390.80    26520.19   1093.73 o 
  13   5   7    14775.63    14470.97   1003.33 o 
  15   5   7     9908.93     9351.29    762.66 o 
  17   5   7     6592.40     6398.57    896.98 o 
  19   5   7     9447.77     8253.62   1582.01 o 
 -22   6   7     7187.23     9509.03   1526.17 o 
 -20   6   7     2048.89     2828.39   1131.00 o 
 -18   6   7     9399.11     9459.11    993.25 o 
 -16   6   7    14919.28    14388.98    994.91 o 
 -14   6   7    23517.44    22530.80   1590.33 o 
 -12   6   7    13355.84    14313.83   1052.25 o 
 -10   6   7    27240.85    27636.39   1048.06 o 
  -8   6   7    38916.58    39682.55   1168.29 o 
  -6   6   7    19774.08    20004.32    801.15 o 
  -4   6   7   124208.15   120809.16   5425.16 o 
  -2   6   7    41451.55    39292.64   1238.50 o 
   0   6   7   117332.97   115261.07   2963.26 o 
   2   6   7    18030.13    17193.55    844.03 o 
   4   6   7    98627.94    95376.09   1785.39 o 
   6   6   7     1568.89     1747.67    259.83 o 
   8   6   7   107232.32   106007.73   1926.58 o 
  10   6   7      984.20     1520.79    330.07 o 
  12   6   7    37061.80    35870.87   1318.48 o 
  14   6   7       20.55      491.46    471.15 o 
  16   6   7    16688.61    15665.38   1138.59 o 
  18   6   7     1492.62        2.15   1074.55 o 
 -21   7   7     3258.97     3994.44   1253.33 o 
 -19   7   7     6052.88     5348.82   1581.68 o 
 -17   7   7       20.75        8.58    423.09 o 
 -15   7   7    36957.36    34724.05   1774.98 o 
 -13   7   7      822.92      797.60    240.52 o 
 -11   7   7    49027.03    48303.88   1525.43 o 
  -9   7   7      119.55       11.41    227.75 o 
  -7   7   7    55796.84    57458.58   1457.48 o 
  -5   7   7    29618.44    27961.13   1166.88 o 
  -3   7   7   123730.16   117828.40   4865.05 o 
  -1   7   7    10572.45    10362.87    618.29 o 
   1   7   7    60674.23    56607.98   1582.04 o 
   3   7   7    15291.11    14381.61    700.12 o 
   5   7   7    29432.27    27926.05    937.61 o 
   7   7   7    42857.17    41064.46   1221.70 o 
   9   7   7    35801.64    36244.62   1075.18 o 
  11   7   7     9599.50     8959.83    764.36 o 
  13   7   7    12731.67    12696.68   1003.35 o 
  15   7   7    10942.33    10601.61   1252.12 o 
  17   7   7     3758.33     5914.04    786.57 o 
  19   7   7     9058.86     8605.75   1708.52 o 
 -22   8   7     4326.54     5634.43   1266.42 o 
 -20   8   7      187.33      540.32    676.81 o 
 -18   8   7     2460.92     2426.49    647.52 o 
 -16   8   7    12218.50    12411.04   1693.55 o 
 -14   8   7    16677.38    17352.79   1017.91 o 
 -12   8   7     8399.54     7595.86    706.81 o 
 -10   8   7    41909.26    41025.92   1276.80 o 
  -8   8   7    30115.92    29978.56   1125.38 o 
  -6   8   7     1691.11     1443.51    323.77 o 
  -4   8   7    68774.34    70548.04   3117.23 o 
  -2   8   7    29974.24    29392.24   1375.00 o 
   0   8   7    48693.41    45698.96   1529.10 o 
   2   8   7      198.51      196.08    191.66 o 
   4   8   7    19254.65    18209.15    848.26 o 
   6   8   7      479.17      824.20    308.83 o 
   8   8   7    58617.70    58372.92   1520.14 o 
  10   8   7     2015.87     1418.20    330.03 o 
  12   8   7    11472.76    12569.04    799.74 o 
  14   8   7      191.07      308.72    336.26 o 
  16   8   7    11623.52    11835.51   1065.07 o 
  18   8   7     1386.64     1461.49    745.73 o 
 -21   9   7      674.63      599.00    709.72 o 
 -19   9   7     1001.68      976.47    703.92 o 
 -17   9   7      666.05     1816.41    739.92 o 
 -15   9   7    14126.75    13348.10   1487.35 o 
 -13   9   7      148.73     1209.98    607.92 o 
 -11   9   7    15898.26    16616.40    809.41 o 
  -9   9   7      889.81      839.37    475.25 o 
  -7   9   7    18724.54    18930.71   1069.89 o 
  -5   9   7     2115.62     1770.35    846.64 o 
  -3   9   7    52464.55    52662.51   1426.19 o 
  -1   9   7     1084.81      761.88    287.77 o 
   1   9   7    18681.51    18486.26    722.48 o 
   3   9   7     3871.49     3603.99    421.13 o 
   5   9   7    21994.26    20716.20    932.97 o 
   7   9   7    19577.56    18462.92    883.56 o 
   9   9   7    15339.59    14404.16    834.15 o 
  11   9   7     1047.03     1119.07    365.31 o 
  13   9   7     3235.63     2825.62    532.58 o 
  15   9   7     5242.20     5433.76    622.09 o 
  17   9   7      152.57      689.60    728.58 o 
 -20  10   7      251.33      591.61    725.33 o 
 -18  10   7     1265.65      909.35    918.54 o 
 -16  10   7     3389.51     4735.43   1039.67 o 
 -14  10   7     2069.24     1414.14    646.43 o 
 -12  10   7     1468.13      761.05    406.77 o 
 -10  10   7     2809.72     2543.50    395.99 o 
  -8  10   7     3885.77     3326.60    467.23 o 
  -6  10   7     2755.68     3620.00    474.49 o 
  -4  10   7     3241.99     2091.23    517.50 o 
  -2  10   7    12936.59    13361.40   1148.70 o 
   0  10   7    14640.08    13856.73    625.10 o 
   2  10   7      611.11      451.89    244.02 o 
   4  10   7     8194.98     7465.42    606.59 o 
   6  10   7       99.94      374.10    309.65 o 
   8  10   7    10231.96    10161.58    654.59 o 
  10  10   7        0.11      248.69    248.11 o 
  12  10   7     2547.23     2370.31    387.69 o 
  14  10   7       17.55      609.31    334.54 o 
  16  10   7      619.19      796.96    485.63 o 
 -19  11   7      558.34      666.63   1043.01 o 
 -17  11   7      963.38     1204.04   1132.07 o 
 -15  11   7     1012.25      284.53    447.10 o 
 -13  11   7        1.66      406.58    505.94 o 
 -11  11   7      382.30      465.98    352.70 o 
  -9  11   7      398.13      363.79    277.52 o 
  -7  11   7     2764.24     2531.00    367.36 o 
  -5  11   7       40.16       49.75    401.67 o 
  -3  11   7      308.64      388.66    452.17 o 
  -1  11   7      807.24      586.14    290.22 o 
   1  11   7      370.73      435.84    280.85 o 
   3  11   7       33.29      103.15    210.81 o 
   5  11   7      734.63      479.37    296.14 o 
   7  11   7       30.18      314.23    322.04 o 
   9  11   7      333.07      259.87    313.11 o 
  11  11   7      753.90      803.97    292.47 o 
  13  11   7      655.27      873.91    430.07 o 
  15  11   7      297.35      475.85    424.39 o 
 -18  12   7      226.14      989.79    642.11 o 
 -16  12   7     1534.72     1790.10    587.41 o 
 -14  12   7        6.45      296.18    453.80 o 
 -12  12   7       13.35      504.52    296.98 o 
 -10  12   7     1228.62     1437.58    489.48 o 
  -8  12   7      636.51      496.36    328.05 o 
  -6  12   7       33.71      159.08    263.07 o 
  -4  12   7     1267.48     1067.17    413.41 o 
  -2  12   7     3851.58     3539.06    729.83 o 
   0  12   7       36.05      375.94    498.34 o 
   2  12   7      415.98      224.24    249.25 o 
   4  12   7      129.45      384.30    236.34 o 
   6  12   7      446.83      775.46    327.63 o 
   8  12   7     4265.71     4303.62    511.56 o 
  10  12   7      971.56      577.10    250.51 o 
  12  12   7      208.04      382.41    358.44 o 
  14  12   7       51.86        2.15    347.21 o 
 -17  13   7      409.98     1054.48    714.90 o 
 -15  13   7     2688.79     1804.53    604.06 o 
 -13  13   7       82.17      725.74    408.68 o 
 -11  13   7     2937.49     2643.88    661.08 o 
  -9  13   7      511.26      672.65    316.56 o 
  -7  13   7      539.07      731.22    259.99 o 
  -5  13   7     2548.79     2541.00    666.20 o 
  -3  13   7    11176.25    11704.78   1112.66 o 
  -1  13   7      435.49      777.33    465.50 o 
   1  13   7     1893.74     1686.74    398.32 o 
   3  13   7       83.70      284.83    316.42 o 
   5  13   7      339.15      329.85    307.60 o 
   7  13   7     3517.13     3550.56    468.19 o 
   9  13   7     4884.07     4372.61    626.57 o 
  11  13   7       48.49      457.84    426.51 o 
  13  13   7      300.39     1369.34    630.30 o 
 -16  14   7     2105.07     2315.58    573.99 o 
 -14  14   7     1990.71     1673.93    677.09 o 
 -12  14   7     1031.04      796.84    469.67 o 
 -10  14   7     4281.17     3555.10    561.54 o 
  -8  14   7     3146.30     2993.31    520.73 o 
  -6  14   7       93.15      156.60    331.82 o 
  -4  14   7    12898.17    14433.73   1258.50 o 
  -2  14   7     3162.04     3563.76    683.16 o 
   0  14   7     4744.31     4712.00    725.47 o 
   2  14   7      837.61      585.54    359.02 o 
   4  14   7     3160.39     3654.07    567.49 o 
   6  14   7       20.82      128.68    383.87 o 
   8  14   7     7911.76     7039.29    947.72 o 
  10  14   7      812.60      769.84    444.21 o 
  12  14   7     1515.79     2047.72    626.80 o 
 -15  15   7     3057.89     2425.02    728.80 o 
 -13  15   7      109.12      107.50    657.97 o 
 -11  15   7     4422.37     4002.16    727.93 o 
  -9  15   7        4.95       18.11    334.95 o 
  -7  15   7     6468.54     6728.22    809.15 o 
  -5  15   7     1447.05     1175.87    375.74 o 
  -3  15   7    10679.00    10485.29   1118.51 o 
  -1  15   7     1389.26     1869.20    638.36 o 
   1  15   7     7656.62     8023.96    811.81 o 
   3  15   7     1036.49      808.04    403.62 o 
   5  15   7     6259.06     6344.52   1045.79 o 
   7  15   7     3039.24     4014.26    912.64 o 
   9  15   7     4891.91     5607.35   1138.50 o 
  11  15   7     1583.19     2169.59    759.85 o 
 -12  16   7     1376.79      843.82    940.00 o 
 -10  16   7     1973.15     2235.12    657.59 o 
  -8  16   7     4202.42     4545.51    631.64 o 
  -6  16   7     2963.05     3269.02    569.92 o 
  -4  16   7     5423.70     6375.58    963.25 o 
  -2  16   7     2576.12     1658.64    801.83 o 
   0  16   7     8387.84     8315.21    889.95 o 
   2  16   7     1784.53     1720.78    836.76 o 
   4  16   7     9493.40    10374.10   1218.02 o 
   6  16   7      443.06      199.27    521.17 o 
   8  16   7     6267.88     7601.95   1329.43 o 
 -11  17   7     4544.45     5383.19   1246.30 o 
  -9  17   7      513.22     1465.32    516.37 o 
  -7  17   7     8093.57    10443.70   1031.50 o 
  -5  17   7       34.84      356.80    355.46 o 
  -3  17   7     6093.95     8027.13   1053.46 o 
  -1  17   7     1561.85     1284.67    661.50 o 
   1  17   7     6882.90     7844.87   1223.83 o 
   3  17   7     1550.75     1423.99    662.39 o 
   5  17   7     7539.88     6397.40   1120.50 o 
   7  17   7      996.07     1219.74    599.65 o 
  -6  18   7     4206.61     5528.58    824.59 o 
  -4  18   7     1612.47     1718.51    616.40 o 
  -2  18   7      105.16      160.45    707.92 o 
   0  18   7     5901.10     6688.16   1004.90 o 
   2  18   7      538.37     1108.37    549.38 o 
   4  18   7     6388.92     5991.39    994.70 o 
 -24   0   8     1538.51     2635.43   1491.55 o 
 -22   0   8     7816.94     8601.83   1328.55 o 
 -20   0   8       47.98      496.47    370.65 o 
 -18   0   8    27397.44    28435.43   2390.24 o 
 -16   0   8     8021.36     7987.99    760.42 o 
 -14   0   8    66109.32    67211.95   3367.25 o 
 -12   0   8     8003.06     7689.52   1135.29 o 
 -10   0   8    80336.34    82666.10   3159.08 o 
  -8   0   8    59848.48    57007.05   3195.56 o 
  -6   0   8   146643.89   138440.14   8185.27 o 
  -4   0   8    26024.58    27974.72   1347.60 o 
  -2   0   8   263788.16   262360.56   3400.90 o 
   0   0   8   131682.55   132603.42   2307.98 o 
   2   0   8    67075.85    71129.50   1390.06 o 
   4   0   8   158343.97   158319.28   1787.64 o 
   6   0   8    52693.94    56998.60   1719.81 o 
   8   0   8    49761.72    47656.59   1632.57 o 
  10   0   8    13131.45    11222.62    955.40 o 
  12   0   8    25101.24    24217.86   1421.68 o 
  14   0   8      251.78     1154.90   1376.73 o 
  16   0   8    43099.39    44099.35   2981.81 o 
  18   0   8     3288.04     3610.46   1477.60 o 
  20   0   8     6481.12     5202.18   1944.38 o 
 -23   1   8     2259.15     1957.95    617.91 o 
 -21   1   8     4455.43     4302.68    784.28 o 
 -19   1   8     9886.41     9702.02    656.22 o 
 -17   1   8    13006.66    12825.03    787.29 o 
 -15   1   8    43632.42    45211.20   1582.46 o 
 -13   1   8    48847.95    49839.99   1574.16 o 
 -11   1   8    46807.04    46379.71   1431.74 o 
  -9   1   8     3705.31     3496.03    263.25 o 
  -7   1   8   183128.16   179540.34   3796.22 o 
  -5   1   8    18017.29    17714.72    478.27 o 
  -3   1   8   197227.98   196499.27   1365.82 o 
  -1   1   8     1983.10     1772.44    151.60 o 
   1   1   8   123335.06   127470.56   1496.00 o 
   3   1   8     3389.57     3558.49    285.39 o 
   5   1   8   150742.22   153338.81   1684.77 o 
   7   1   8     1923.23     2440.63    329.03 o 
   9   1   8    79469.88    76963.27   1577.06 o 
  11   1   8     1901.73     1853.11    451.43 o 
  13   1   8    19497.58    19252.89   1052.30 o 
  15   1   8    15236.72    15858.69   1159.80 o 
  17   1   8    22041.83    24374.23   1904.70 o 
  19   1   8     2036.29     2501.77    942.81 o 
 -24   2   8      360.70      483.86    478.76 o 
 -22   2   8     8687.43     7703.00   1067.47 o 
 -20   2   8        0.39      226.38    409.70 o 
 -18   2   8    26472.61    27370.94   1360.36 o 
 -16   2   8      742.90      804.24    254.74 o 
 -14   2   8    59546.91    60021.93   1777.21 o 
 -12   2   8     1540.77     1095.08    277.74 o 
 -10   2   8    75073.53    72399.92   1965.53 o 
  -8   2   8    74060.48    72602.66   1484.71 o 
  -6   2   8   100738.57   101635.76   1240.01 o 
  -4   2   8    34056.94    35282.61    724.36 o 
  -2   2   8    66120.36    67442.57    946.37 o 
   0   2   8    33263.09    35311.21    712.45 o 
   2   2   8    40899.80    41335.39    886.20 o 
   4   2   8    69261.33    72317.27   1170.36 o 
   6   2   8    24367.68    25379.43    847.32 o 
   8   2   8    53449.50    54765.69   1360.70 o 
  10   2   8    34609.37    33705.01   1186.39 o 
  12   2   8    23488.36    22674.09   1211.02 o 
  14   2   8     1771.45     2179.17    508.11 o 
  16   2   8    19560.91    21528.71   1346.21 o 
  18   2   8      991.29     1026.45    800.74 o 
  20   2   8     5263.23     4657.27    967.93 o 
 -23   3   8     3030.59     3904.28   1013.76 o 
 -21   3   8     3705.84     2473.22   1266.84 o 
 -19   3   8     5178.04     3863.97    620.98 o 
 -17   3   8     7712.24     7667.17    777.04 o 
 -15   3   8    20098.86    19884.57   1080.77 o 
 -13   3   8     8794.13     9947.86    895.49 o 
 -11   3   8    47037.65    43295.51   2382.75 o 
  -9   3   8     4306.70     4310.69    323.83 o 
  -7   3   8    83808.54    83926.48   1887.75 o 
  -5   3   8    13395.23    13387.94    459.93 o 
  -3   3   8    88644.27    89956.05   1286.50 o 
  -1   3   8      115.47      130.23     97.57 o 
   1   3   8    98705.05    99494.72   1142.26 o 
   3   3   8      602.22      484.03    266.66 o 
   5   3   8    58504.61    59203.13   1152.85 o 
   7   3   8     3802.23     3906.20    541.06 o 
   9   3   8    49709.86    46013.95   1312.47 o 
  11   3   8      926.44     1459.42    394.11 o 
  13   3   8    20076.63    18937.11   1136.34 o 
  15   3   8      760.04     1280.61    896.59 o 
  17   3   8     5953.33     6518.21    816.50 o 
  19   3   8     1433.44     2211.62   1008.00 o 
 -24   4   8      130.82       85.82    602.66 o 
 -22   4   8     5235.28     4817.72   1192.59 o 
 -20   4   8        8.41       15.02    474.46 o 
 -18   4   8     2459.84     2117.05    677.48 o 
 -16   4   8       11.16       92.46    272.58 o 
 -14   4   8     6596.59     6645.11    874.47 o 
 -12   4   8     4299.29     3955.85    455.54 o 
 -10   4   8    27536.87    26251.61   1041.32 o 
  -8   4   8      690.15      700.19    242.24 o 
  -6   4   8    36945.63    36323.96    994.19 o 
  -4   4   8     7035.17     7023.82    365.32 o 
  -2   4   8    15066.50    16445.79   1037.75 o 
   0   4   8    40866.51    40575.36   1119.80 o 
   2   4   8    96723.49    96610.58   1641.35 o 
   4   4   8    11435.14    11515.24    651.58 o 
   6   4   8      802.01      380.36    182.27 o 
   8   4   8    18221.49    16007.28    751.86 o 
  10   4   8     2915.79     3031.94    647.56 o 
  12   4   8    17438.76    17074.83   1072.05 o 
  14   4   8     2676.34     2013.02    486.96 o 
  16   4   8      929.37     1757.28    486.55 o 
  18   4   8        7.00      127.75    368.38 o 
 -23   5   8     1288.38     1499.53   1421.80 o 
 -21   5   8     1767.01     1570.32    628.42 o 
 -19   5   8       87.20      320.76    347.40 o 
 -17   5   8      321.88      652.82    387.01 o 
 -15   5   8       51.80        0.00    286.96 o 
 -13   5   8     2051.15     2084.38    544.39 o 
 -11   5   8     6515.99     7249.88    822.24 o 
  -9   5   8     9372.68     9009.87    400.91 o 
  -7   5   8      951.99      668.63    143.69 o 
  -5   5   8     4127.80     3956.58    249.03 o 
  -3   5   8     3068.78     2972.35    258.37 o 
  -1   5   8     4511.78     5150.76    624.49 o 
   1   5   8    48426.53    47625.26   1434.21 o 
   3   5   8    12374.17    12327.10    784.52 o 
   5   5   8      372.10      132.82    272.72 o 
   7   5   8     6088.96     6612.15    586.84 o 
   9   5   8     2197.62     2111.77    413.96 o 
  11   5   8     2421.94     1909.90    437.39 o 
  13   5   8     2945.05     2788.09    757.60 o 
  15   5   8      835.19     1127.27    588.55 o 
  17   5   8       17.76      875.97    464.37 o 
  19   5   8      617.28     1293.36   1058.46 o 
 -22   6   8      197.28      260.56    677.28 o 
 -20   6   8      757.12     1592.26    858.71 o 
 -18   6   8      104.93      477.19    486.01 o 
 -16   6   8      234.37      582.39    307.95 o 
 -14   6   8     1489.54     1064.16    351.82 o 
 -12   6   8     4277.30     4227.44    740.68 o 
 -10   6   8      600.43     1257.71    380.78 o 
  -8   6   8      623.79      354.31    266.42 o 
  -6   6   8     2763.31     2831.50    345.31 o 
  -4   6   8      732.70      938.25    307.60 o 
  -2   6   8    11949.39    10920.52    665.65 o 
   0   6   8      492.64      629.88    253.55 o 
   2   6   8     4453.43     4388.40    509.46 o 
   4   6   8    11911.16    12313.29    840.18 o 
   6   6   8     2221.95     2110.78    370.25 o 
   8   6   8      199.30      211.18    225.18 o 
  10   6   8       95.30      302.48    301.89 o 
  12   6   8        3.95      275.26    324.54 o 
  14   6   8      247.17      753.34    505.90 o 
  16   6   8      498.75      261.41    454.66 o 
  18   6   8      584.59     1269.08   2153.62 o 
 -21   7   8      185.68      129.34    678.10 o 
 -19   7   8     2259.15     2171.90   1146.75 o 
 -17   7   8      649.95     1449.24    486.07 o 
 -15   7   8     2000.89     1793.77    566.27 o 
 -13   7   8     2551.76     2283.28    513.65 o 
 -11   7   8     1387.65      902.41    461.07 o 
  -9   7   8      450.83      514.40    304.14 o 
  -7   7   8     6660.17     6855.40    576.25 o 
  -5   7   8     2038.90     2104.03    376.15 o 
  -3   7   8    22801.97    23298.32   1273.44 o 
  -1   7   8     3313.73     2905.38    617.05 o 
   1   7   8     8276.48     8987.71    681.13 o 
   3   7   8     3941.16     3917.72    499.10 o 
   5   7   8    11174.28    11364.35    717.79 o 
   7   7   8     2422.22     1595.00    308.28 o 
   9   7   8     4107.68     4502.08    445.56 o 
  11   7   8       25.36      131.01    280.63 o 
  13   7   8     3106.44     3634.05    628.74 o 
  15   7   8      563.62      764.02    488.02 o 
  17   7   8      917.87     1104.79    761.19 o 
 -22   8   8     2910.20     2084.93    714.04 o 
 -20   8   8        7.73      250.70    672.53 o 
 -18   8   8     5782.81     5917.45    876.51 o 
 -16   8   8       18.78      876.85    416.37 o 
 -14   8   8    11611.72    11487.58   1063.23 o 
 -12   8   8     4241.81     4114.76    523.85 o 
 -10   8   8    17309.63    17981.38    928.08 o 
  -8   8   8     8510.71     8333.38    652.97 o 
  -6   8   8    16410.86    15787.59    856.48 o 
  -4   8   8    10922.20    10431.10    665.14 o 
  -2   8   8    15379.33    13935.28   2354.29 o 
   0   8   8     7708.47     7702.35    670.36 o 
   2   8   8    10115.60    10003.23    771.99 o 
   4   8   8    10743.44    10220.58    661.21 o 
   6   8   8     5980.28     6065.61    562.66 o 
   8   8   8    10521.00     9852.90    675.96 o 
  10   8   8     4558.67     4462.45    533.09 o 
  12   8   8     8774.33     9333.60    732.25 o 
  14   8   8     1048.24     1274.14    549.04 o 
  16   8   8     2126.36     1832.86    572.16 o 
  18   8   8       40.13      482.22    596.69 o 
 -21   9   8     3785.83     3034.65   1841.36 o 
 -19   9   8     3100.37     2542.82   1304.84 o 
 -17   9   8     4019.26     4318.10    702.84 o 
 -15   9   8     7368.09     6667.21    903.26 o 
 -13   9   8     2600.06     2362.28    501.20 o 
 -11   9   8    40557.79    41337.29   1386.72 o 
  -9   9   8     5743.02     5647.82    557.52 o 
  -7   9   8    29615.11    28592.08   1142.21 o 
  -5   9   8     1023.16     1342.81    826.25 o 
  -3   9   8    31833.05    29281.21   1348.88 o 
  -1   9   8      186.28      383.14    282.44 o 
   1   9   8    60710.79    58906.89   1920.09 o 
   3   9   8      610.29      767.45    262.50 o 
   5   9   8    27941.18    26234.81   1098.75 o 
   7   9   8      459.14      889.79    324.29 o 
   9   9   8    15269.54    14815.08    858.69 o 
  11   9   8     1494.01     1313.28    388.87 o 
  13   9   8    14044.73    14849.53    968.04 o 
  15   9   8      796.59     1567.83    426.23 o 
  17   9   8     2239.26     2890.40    515.47 o 
 -20  10   8       95.63        0.00    669.41 o 
 -18  10   8     6129.96     4288.92   1713.67 o 
 -16  10   8       46.21        0.00    551.31 o 
 -14  10   8    11843.78    10798.78   1289.79 o 
 -12  10   8     7973.68     7426.55    703.35 o 
 -10  10   8    49979.13    50661.18   1759.74 o 
  -8  10   8      776.59     1266.61    546.72 o 
  -6  10   8    25844.84    26031.38   1347.43 o 
  -4  10   8    11638.32    11056.32   1087.50 o 
  -2  10   8    23818.82    21192.14   1157.66 o 
   0  10   8    51210.62    51515.75   2422.84 o 
   2  10   8    61273.21    59572.21   1662.51 o 
   4  10   8    12244.16    11237.72    729.93 o 
   6  10   8     9362.85     7824.79    648.82 o 
   8  10   8    18294.67    17722.24   1015.10 o 
  10  10   8     2452.45     2597.22    434.09 o 
  12  10   8    18722.08    18618.77   1032.45 o 
  14  10   8     2738.01     2404.47    421.92 o 
  16  10   8     4281.17     4274.63    737.32 o 
 -19  11   8     3276.14     3983.89   1143.85 o 
 -17  11   8     2397.21     1548.31   1299.47 o 
 -15  11   8     6645.17     6556.75    891.75 o 
 -13  11   8     1278.54     1557.27    532.16 o 
 -11  11   8    32448.47    32809.71   1369.58 o 
  -9  11   8    14363.97    15015.18   1016.40 o 
  -7  11   8    23065.63    21333.56   1260.81 o 
  -5  11   8     3085.55     3511.77    708.71 o 
  -3  11   8    43737.36    44460.86   2215.96 o 
  -1  11   8      133.96      311.84    330.26 o 
   1  11   8    99404.35    97684.99   3487.83 o 
   3  11   8     2680.25     2710.73    369.81 o 
   5  11   8    23061.43    21271.42   1219.85 o 
   7  11   8     2611.00     2891.15    894.91 o 
   9  11   8    18246.46    16917.66   1035.05 o 
  11  11   8     3126.39     3229.31    476.39 o 
  13  11   8    15151.45    15744.61    963.71 o 
  15  11   8      345.05      329.64    372.94 o 
 -18  12   8     7284.33     5927.67   1328.14 o 
 -16  12   8      187.82      479.83    549.60 o 
 -14  12   8    12347.33    13643.31   1557.89 o 
 -12  12   8     4249.49     4702.97    625.81 o 
 -10  12   8    21522.34    22025.69   1139.70 o 
  -8  12   8     4195.08     4085.66    515.48 o 
  -6  12   8    25578.35    25088.45   1267.44 o 
  -4  12   8     9542.12     9711.41   1110.24 o 
  -2  12   8    22449.90    21471.85   1563.06 o 
   0  12   8    18196.85    17228.84   1691.50 o 
   2  12   8    23706.43    23108.24   2116.71 o 
   4  12   8    11801.73    11846.65    919.21 o 
   6  12   8     5861.88     5360.04    762.02 o 
   8  12   8    14836.86    13918.39    958.41 o 
  10  12   8     4346.44     4191.61    587.24 o 
  12  12   8    10237.26    10566.69    930.23 o 
  14  12   8     3022.76     2627.20    539.35 o 
 -17  13   8     3365.34     3242.30   1079.26 o 
 -15  13   8     5610.99     5813.75    996.46 o 
 -13  13   8     4860.85     4144.50   1075.34 o 
 -11  13   8    10464.95    10422.88    977.62 o 
  -9  13   8     1406.47      803.39    338.45 o 
  -7  13   8    22540.72    20936.87   1488.30 o 
  -5  13   8      736.38      979.15    554.28 o 
  -3  13   8    14544.17    14264.61   1411.39 o 
  -1  13   8      394.72      144.01    399.73 o 
   1  13   8    14916.29    14965.01   1180.60 o 
   3  13   8      214.87      394.23    479.84 o 
   5  13   8    15545.09    15124.25   1072.84 o 
   7  13   8      347.95      890.11    337.46 o 
   9  13   8    14700.88    13941.50    944.61 o 
  11  13   8      348.10      917.36    540.23 o 
  13  13   8     6239.18     6435.67    900.15 o 
 -16  14   8       20.39      242.16    440.71 o 
 -14  14   8     6861.69     6816.41   1075.72 o 
 -12  14   8      108.87      309.22    375.61 o 
 -10  14   8     4703.02     6069.15    724.32 o 
  -8  14   8     1912.99     1402.26    484.85 o 
  -6  14   8    10127.83    10099.04    904.96 o 
  -4  14   8     2637.08     3428.39    667.88 o 
  -2  14   8     7963.15     8512.41    827.19 o 
   0  14   8     2961.09     2729.12    532.35 o 
   2  14   8     2648.15     2551.47    523.40 o 
   4  14   8     7063.37     7298.80    842.09 o 
   6  14   8     3842.81     3856.81    657.96 o 
   8  14   8     6594.23     7224.29    991.99 o 
  10  14   8     2047.47     1411.58    686.56 o 
  12  14   8     2044.37     1579.60    741.89 o 
 -15  15   8     1688.74     1077.52    619.71 o 
 -13  15   8     2308.72     3372.05    922.20 o 
 -11  15   8      191.91      574.57    407.38 o 
  -9  15   8      118.86       74.81    462.47 o 
  -7  15   8     5699.82     6349.91    795.79 o 
  -5  15   8      935.57      408.73    369.34 o 
  -3  15   8     6715.22     7259.16    985.28 o 
  -1  15   8     1026.13     1309.10    463.46 o 
   1  15   8     3121.38     4896.52    796.71 o 
   3  15   8      490.16      837.72    412.04 o 
   5  15   8     6151.74     5314.99   1058.83 o 
   7  15   8       45.45        0.00    600.53 o 
   9  15   8     3106.05     2655.12    837.41 o 
 -12  16   8      354.38     1704.44    606.23 o 
 -10  16   8       39.35      478.41    375.63 o 
  -8  16   8     1339.68     1678.44    434.60 o 
  -6  16   8     2237.80     1293.77    538.99 o 
  -4  16   8      263.56      357.95    484.52 o 
  -2  16   8     2184.55     2459.34    531.80 o 
   0  16   8       54.42      281.26    409.21 o 
   2  16   8       21.72      218.31    509.44 o 
   4  16   8     1518.82     1285.56   1154.61 o 
   6  16   8     1498.69     3124.35    915.02 o 
   8  16   8      544.08     1523.16    603.11 o 
  -9  17   8      187.13      843.74    483.21 o 
  -7  17   8      481.72      299.10    377.24 o 
  -5  17   8       51.95       67.91    362.85 o 
  -3  17   8       17.75        6.44    403.49 o 
  -1  17   8       16.80      427.28    598.48 o 
   1  17   8       48.90      673.32    508.24 o 
   3  17   8       30.01      364.20    478.70 o 
   5  17   8      262.79      194.37    546.16 o 
  -6  18   8       35.45      350.68    411.94 o 
  -4  18   8       83.31       18.17    399.48 o 
  -2  18   8      435.99     1086.93    703.86 o 
   0  18   8       67.97      324.94    618.47 o 
   2  18   8        6.67      729.71    695.43 o 
 -23   1   9      119.07      156.44    397.03 o 
 -21   1   9      850.76      274.18    497.29 o 
 -19   1   9       16.77      110.84    261.42 o 
 -17   1   9      279.56      419.91    251.98 o 
 -15   1   9      673.84      403.85    272.21 o 
 -13   1   9     4515.21     4839.51    536.58 o 
 -11   1   9      313.59      208.55    246.26 o 
  -9   1   9    13601.78    13522.26    636.06 o 
  -7   1   9      100.11      147.87    137.25 o 
  -5   1   9      447.80      326.80    104.71 o 
  -3   1   9    23190.98    23293.72    505.92 o 
  -1   1   9     7125.93     7218.83    314.24 o 
   1   1   9    37285.61    37583.34    860.90 o 
   3   1   9     1944.76     1947.58    241.72 o 
   5   1   9     3552.03     3766.21    343.69 o 
   7   1   9      600.58      741.25    251.17 o 
   9   1   9     4995.92     5591.53    485.88 o 
  11   1   9       69.84      644.96    360.73 o 
  13   1   9      198.88      489.02    391.78 o 
  15   1   9        1.43      597.99    443.13 o 
  17   1   9     1021.77     1983.20    833.91 o 
  19   1   9       16.91        0.00   1170.38 o 
 -24   2   9      782.09      286.35    531.92 o 
 -22   2   9     4222.08     2940.57   1514.91 o 
 -20   2   9     1180.76     1060.43    378.65 o 
 -18   2   9      913.88     1130.32    514.21 o 
 -16   2   9       25.14      411.13    293.04 o 
 -14   2   9    26975.32    29064.66   1246.55 o 
 -12   2   9      257.81      709.70    289.12 o 
 -10   2   9     8716.73     8839.42    460.00 o 
  -8   2   9    21648.15    20237.11    645.91 o 
  -6   2   9    14722.49    15488.27    517.98 o 
  -4   2   9    34655.20    34255.77    758.75 o 
  -2   2   9    94407.31    93484.20   1186.28 o 
   0   2   9       56.96      134.34    111.72 o 
   2   2   9    55698.24    58151.17   1111.61 o 
   4   2   9     2277.10     2077.07    282.89 o 
   6   2   9     5997.24     5781.36    452.96 o 
   8   2   9     4469.87     5100.67    491.91 o 
  10   2   9    22455.68    21833.21    977.94 o 
  12   2   9      291.47      739.57    435.82 o 
  14   2   9     2006.67     1411.13    530.64 o 
  16   2   9     1252.69      939.97    470.75 o 
  18   2   9     1477.38     2262.61   1005.47 o 
 -23   3   9      170.54      937.57    522.25 o 
 -21   3   9     9524.31     9004.45   1193.23 o 
 -19   3   9      119.88      149.56    332.47 o 
 -17   3   9     6024.07     5584.56    631.26 o 
 -15   3   9    19123.96    19064.32   1056.20 o 
 -13   3   9    26892.37    28712.61   1210.28 o 
 -11   3   9    21706.63    20976.43    677.61 o 
  -9   3   9    25295.50    25697.52    696.26 o 
  -7   3   9     8968.24     9261.75    421.74 o 
  -5   3   9      878.04     1000.13    160.62 o 
  -3   3   9    96755.09    95864.63   1420.24 o 
  -1   3   9    82733.70    82948.94   1217.09 o 
   1   3   9    26010.90    26806.74    651.94 o 
   3   3   9    20313.34    21684.56    808.52 o 
   5   3   9    16757.48    17515.22    753.57 o 
   7   3   9     2974.49     3222.37    372.18 o 
   9   3   9    71807.19    70166.81   1626.60 o 
  11   3   9     6008.97     6138.99    717.63 o 
  13   3   9     9751.15     9980.28    870.42 o 
  15   3   9      567.66      433.22    489.45 o 
  17   3   9     5315.13     5320.56    756.20 o 
  19   3   9      239.05      430.06    868.64 o 
 -22   4   9     6053.55     5228.11   1503.35 o 
 -20   4   9     2259.25     2547.72    599.38 o 
 -18   4   9     7947.05     7776.46    762.00 o 
 -16   4   9     1564.06     2426.67    485.64 o 
 -14   4   9    52760.21    50864.03   2347.85 o 
 -12   4   9      887.48     1060.93    353.76 o 
 -10   4   9    45287.20    43607.97   2211.71 o 
  -8   4   9     4188.97     4131.90    309.17 o 
  -6   4   9    74492.84    73306.33   1954.95 o 
  -4   4   9    19690.94    20230.40    800.43 o 
  -2   4   9   113804.76   113685.37   1940.37 o 
   0   4   9      352.10      132.93    178.03 o 
   2   4   9    80520.48    77126.03   2062.70 o 
   4   4   9     8380.00     9480.94    640.90 o 
   6   4   9    37924.04    38800.25   1329.27 o 
   8   4   9    19347.94    19299.15   1026.28 o 
  10   4   9    51998.31    54997.43   1787.83 o 
  12   4   9     7078.41     6352.21    716.24 o 
  14   4   9    13339.08    12733.55   1031.85 o 
  16   4   9     3068.15     2145.58    702.86 o 
  18   4   9     4309.42     7308.38   1143.00 o 
 -23   5   9      294.19      747.45    744.55 o 
 -21   5   9     7943.18     8099.23   1443.26 o 
 -19   5   9     3046.38     2812.48    534.49 o 
 -17   5   9    15476.70    15041.10   1052.85 o 
 -15   5   9     4173.07     3866.67    610.53 o 
 -13   5   9    27978.91    29297.15   1708.60 o 
 -11   5   9    25898.39    23764.96   1880.48 o 
  -9   5   9    58469.53    56346.03   2190.70 o 
  -7   5   9    34233.58    33547.42   1191.37 o 
  -5   5   9    78959.53    78026.35   2268.40 o 
  -3   5   9    81056.34    79647.22   1321.71 o 
  -1   5   9    40769.95    40652.81   1242.24 o 
   1   5   9    76368.48    77226.84   1716.12 o 
   3   5   9     6812.01     7134.98    664.74 o 
   5   5   9    69812.14    68528.37   1932.46 o 
   7   5   9     8573.06     8455.03    570.93 o 
   9   5   9    46339.05    46192.06   1613.35 o 
  11   5   9     1957.28     1767.92    449.78 o 
  13   5   9    24356.53    23602.74   1568.03 o 
  15   5   9      528.18      307.09    412.76 o 
  17   5   9    12161.97    11440.85   1524.60 o 
 -22   6   9     4070.50     4181.95   1028.91 o 
 -20   6   9     1230.11     1460.77    494.85 o 
 -18   6   9    21290.21    22564.94   1529.16 o 
 -16   6   9     6210.56     6179.98    737.62 o 
 -14   6   9    25063.21    27408.47   1727.53 o 
 -12   6   9      807.60      807.59    286.16 o 
 -10   6   9    71997.98    67312.32   2321.07 o 
  -8   6   9     1731.63     1480.49    310.27 o 
  -6   6   9   117683.75   112481.80   3276.45 o 
  -4   6   9     3892.90     4051.21    306.22 o 
  -2   6   9    92217.47    90912.25   2834.56 o 
   0   6   9     2703.22     2553.45    330.69 o 
   2   6   9    53933.23    52171.81   1606.18 o 
   4   6   9    11622.03    12044.43    850.06 o 
   6   6   9    80189.66    75897.80   2174.06 o 
   8   6   9     5190.54     5284.77    535.13 o 
  10   6   9    20679.62    21129.53   1122.39 o 
  12   6   9     8697.89     8433.17    801.52 o 
  14   6   9    13350.00    11585.82   2462.20 o 
  16   6   9     5457.06     4971.13   1242.52 o 
  18   6   9     5558.87     4347.74    869.44 o 
 -21   7   9     5131.35     5569.23   1797.37 o 
 -19   7   9     4346.89     4465.23    764.95 o 
 -17   7   9    28631.00    29555.26   2097.97 o 
 -15   7   9     1990.20     1956.09    524.87 o 
 -13   7   9    17648.65    18728.07   1444.58 o 
 -11   7   9    19810.15    20178.40   1144.94 o 
  -9   7   9    24110.53    22151.63   1374.43 o 
  -7   7   9    36405.89    35255.69   1619.33 o 
  -5   7   9    47166.80    45513.92   2405.99 o 
  -3   7   9    18249.88    18058.39    749.63 o 
  -1   7   9    16832.52    14591.50    714.54 o 
   1   7   9    37440.08    35986.23   1637.36 o 
   3   7   9    10651.97    10090.65    807.19 o 
   5   7   9    48236.58    49351.23   1709.00 o 
   7   7   9    20725.38    20659.38   1022.58 o 
   9   7   9    18543.88    18074.19    897.18 o 
  11   7   9      276.74      551.57    368.11 o 
  13   7   9    26015.90    26584.68   1376.39 o 
  15   7   9      447.63      885.66    568.10 o 
  17   7   9     9236.81     9115.35   1866.75 o 
 -22   8   9      786.43      338.12    579.86 o 
 -20   8   9      804.60      727.55    591.48 o 
 -18   8   9    20551.27    21767.03   3239.15 o 
 -16   8   9     6664.19     6056.90    894.11 o 
 -14   8   9    10184.99    10375.88    973.29 o 
 -12   8   9      833.57      721.04    570.07 o 
 -10   8   9    37755.55    39139.49   1589.82 o 
  -8   8   9     3144.29     3249.48    399.51 o 
  -6   8   9    36552.60    35709.12   1385.89 o 
  -4   8   9     1388.96     1184.98    434.09 o 
  -2   8   9    28673.12    25376.71   1452.92 o 
   0   8   9     6745.46     7016.94    629.86 o 
   2   8   9    37107.00    35326.66   1394.80 o 
   4   8   9      619.25      352.33    321.62 o 
   6   8   9    59466.63    58029.07   2066.29 o 
   8   8   9      723.17      442.13    310.91 o 
  10   8   9     4412.73     5031.89    643.29 o 
  12   8   9    10941.32    10789.28    894.96 o 
  14   8   9    11018.50    11464.09   1197.55 o 
  16   8   9     4216.69     3707.73    620.00 o 
 -21   9   9      612.59      561.12    691.53 o 
 -19   9   9     1220.53     1108.63    507.65 o 
 -17   9   9    11140.47    10691.71   1106.98 o 
 -15   9   9       53.62      681.42    486.14 o 
 -13   9   9     6308.53     6712.48    859.32 o 
 -11   9   9     4489.31     5034.30    649.14 o 
  -9   9   9    13720.84    14271.72    992.31 o 
  -7   9   9    13962.04    13075.26    919.64 o 
  -5   9   9    16276.34    15158.02   2221.23 o 
  -3   9   9    13223.06    12281.62   1377.80 o 
  -1   9   9     5090.90     4858.51    526.26 o 
   1   9   9    30929.98    29665.77   1302.46 o 
   3   9   9     6224.16     5579.28    637.68 o 
   5   9   9    27283.18    27021.04   1332.73 o 
   7   9   9     8010.08     6838.58    645.82 o 
   9   9   9     2895.59     2789.09    489.87 o 
  11   9   9      339.46      205.63    310.21 o 
  13   9   9     9435.60     9012.95    846.27 o 
  15   9   9       23.01      177.41    403.33 o 
 -20  10   9       76.30      600.45    956.09 o 
 -18  10   9     1881.35     1469.32    728.35 o 
 -16  10   9      608.68      485.56    666.74 o 
 -14  10   9      388.09        0.00    858.30 o 
 -12  10   9      427.61      584.02    309.29 o 
 -10  10   9     7373.82     8413.54    855.63 o 
  -8  10   9      703.25      622.70    369.78 o 
  -6  10   9    10801.97    10885.06    857.12 o 
  -4  10   9        1.01      269.96    374.41 o 
  -2  10   9    16461.81    14969.97   2103.19 o 
   0  10   9     2160.38     2030.23    411.85 o 
   2  10   9     7306.20     7056.86    674.51 o 
   4  10   9     4315.41     4165.42    598.11 o 
   6  10   9     9152.96     9515.33    753.64 o 
   8  10   9      508.23      452.78    370.54 o 
  10  10   9     1215.63      780.88    367.24 o 
  12  10   9      710.63      333.45    316.42 o 
  14  10   9     1419.45     1482.08    444.77 o 
 -19  11   9       12.76      524.11    833.40 o 
 -17  11   9       40.29      609.87    767.10 o 
 -15  11   9       40.38      571.87    674.80 o 
 -13  11   9      156.21        2.15    502.96 o 
 -11  11   9     1036.46     1355.12    416.25 o 
  -9  11   9      797.54      212.68    365.24 o 
  -7  11   9        7.42      527.49    327.73 o 
  -5  11   9       36.42      231.90    398.02 o 
  -3  11   9     1746.55     1722.50    368.90 o 
  -1  11   9     1704.48      646.77    643.83 o 
   1  11   9       29.64      455.28    295.25 o 
   3  11   9       17.91      358.64    448.74 o 
   5  11   9     1369.26     1657.61    346.64 o 
   7  11   9      371.73      123.47    288.72 o 
   9  11   9     2076.73     2093.79    451.92 o 
  11  11   9      393.75      231.06    320.89 o 
  13  11   9      538.54      727.58    388.11 o 
  15  11   9        2.16        1.10    593.22 o 
 -18  12   9      463.50      152.98    627.73 o 
 -16  12   9      163.73      923.84    921.73 o 
 -14  12   9       65.07      545.14    446.21 o 
 -12  12   9       72.21      385.87    402.57 o 
 -10  12   9       30.57      102.53    283.95 o 
  -8  12   9      901.69      884.88    517.31 o 
  -6  12   9     2353.53     2026.19    463.37 o 
  -4  12   9     1599.80     1276.16    516.14 o 
  -2  12   9       44.42      115.26    343.39 o 
   0  12   9     4078.71     4178.33    759.26 o 
   2  12   9      502.41      298.16    330.20 o 
   4  12   9      114.00      443.08    280.95 o 
   6  12   9     2612.00     2693.27    523.18 o 
   8  12   9     1005.28      910.66    409.20 o 
  10  12   9      278.05      670.48    358.97 o 
  12  12   9      130.38      168.87    429.29 o 
  14  12   9       41.50      790.02    598.47 o 
 -17  13   9     1754.23     2968.92   1008.37 o 
 -15  13   9      112.48      344.20    560.41 o 
 -13  13   9       83.29      648.45    431.49 o 
 -11  13   9      553.05      691.53    399.69 o 
  -9  13   9       58.55      249.12    334.00 o 
  -7  13   9     5220.96     5895.37    710.42 o 
  -5  13   9     5454.64     4804.27   1487.99 o 
  -3  13   9       63.42      428.07    427.67 o 
  -1  13   9      513.71      294.76    371.02 o 
   1  13   9     3308.09     4083.93   1309.13 o 
   3  13   9      698.60      514.07    454.20 o 
   5  13   9     3357.65     3215.09    925.74 o 
   7  13   9     2279.15     1919.95    493.41 o 
   9  13   9      162.65      507.25    391.08 o 
  11  13   9       20.37      391.47    466.79 o 
 -16  14   9      395.61      319.69    591.08 o 
 -14  14   9     2202.21     2397.17    730.74 o 
 -12  14   9       21.23      299.39    396.79 o 
 -10  14   9     3878.75     4105.08    641.51 o 
  -8  14   9     1089.15      750.87    410.89 o 
  -6  14   9     7960.49     8805.13    883.52 o 
  -4  14   9     1201.29      840.79    379.68 o 
  -2  14   9     2512.82     2127.72    504.06 o 
   0  14   9      870.05     1402.09    563.35 o 
   2  14   9     4050.76     4532.40    789.49 o 
   4  14   9       31.96     1014.53   1225.43 o 
   6  14   9     5823.92     5502.85    894.79 o 
   8  14   9       67.36      730.40    856.56 o 
  10  14   9     1375.11     1232.76    562.29 o 
 -13  15   9     2839.02     2464.96    636.71 o 
 -11  15   9     1863.93     1437.16    508.99 o 
  -9  15   9     3071.14     2022.91    842.56 o 
  -7  15   9     4387.00     4688.42    698.32 o 
  -5  15   9     6059.25     6051.10    668.35 o 
  -3  15   9     3379.51     3502.33    656.35 o 
  -1  15   9     1951.35     1728.91    550.08 o 
   1  15   9     3768.38     4900.70    755.22 o 
   3  15   9     2612.48     2694.20    592.29 o 
   5  15   9     5663.42     5940.94    815.95 o 
   7  15   9      750.20     2112.73   1391.75 o 
   9  15   9     3301.03     2102.23    590.37 o 
 -12  16   9      396.96      150.68    484.80 o 
 -10  16   9     5433.80     5961.90   1050.13 o 
  -8  16   9      113.10      531.88    354.44 o 
  -6  16   9     7675.10     9330.78   1114.84 o 
  -4  16   9       41.22      502.46    462.20 o 
  -2  16   9    10192.65    11982.91   1058.47 o 
   0  16   9      527.27      788.78    583.62 o 
   2  16   9     5869.82     5848.00    893.86 o 
   4  16   9      906.47     1186.40    942.14 o 
   6  16   9     4061.99     2332.56   1686.84 o 
  -9  17   9     3837.26     4967.33    772.52 o 
  -7  17   9     1540.29     1504.00    631.92 o 
  -5  17   9     1998.05     2176.82    533.26 o 
  -3  17   9     5855.92     6064.04    844.63 o 
  -1  17   9     3169.48     3666.26    719.59 o 
   1  17   9     4548.07     4619.14   1108.91 o 
   3  17   9     1450.87     1304.94    660.96 o 
  -2  18   9     7958.13     7246.12   1191.08 o 
 -24   0  10     1304.83     2292.05   1229.72 o 
 -22   0  10     4391.41     1802.73   1068.76 o 
 -20   0  10    18517.98    19823.02   1331.73 o 
 -18   0  10    11135.72    12112.29   1019.68 o 
 -16   0  10    27614.26    27530.67   1616.16 o 
 -14   0  10     8370.64     6622.90   1184.65 o 
 -12   0  10    49046.90    48660.95   2759.90 o 
 -10   0  10   101603.38   105399.86   3620.49 o 
  -8   0  10    94856.05    87293.88   5427.52 o 
  -6   0  10    90681.72    88129.52   2238.49 o 
  -4   0  10    31571.45    30134.06    916.03 o 
  -2   0  10   180657.31   177474.41   3284.05 o 
   0   0  10     7738.16     8276.46    665.43 o 
   2   0  10   195187.42   199807.45   2735.07 o 
   4   0  10    31391.52    32141.68   1054.37 o 
   6   0  10    47310.30    46276.30   2042.64 o 
   8   0  10        5.94       90.94    405.06 o 
  10   0  10    57459.16    57002.43   2021.56 o 
  12   0  10     2158.05     1820.81    494.57 o 
  14   0  10    43494.34    39460.23   4410.26 o 
  16   0  10      706.95       12.88   1221.14 o 
  18   0  10     7829.98     6708.75   2315.66 o 
 -23   1  10      246.42      690.94   1012.96 o 
 -21   1  10    18466.05    17795.50   1046.81 o 
 -19   1  10     1089.21     1155.70    451.44 o 
 -17   1  10    28020.78    30955.42   1453.22 o 
 -15   1  10     1838.43     1865.92    396.86 o 
 -13   1  10    52918.76    52368.96   1690.76 o 
 -11   1  10     4913.26     4596.68    508.61 o 
  -9   1  10   127339.55   123494.35   4830.29 o 
  -7   1  10      350.66      337.86    149.15 o 
  -5   1  10   132606.25   128401.60   1777.38 o 
  -3   1  10    21003.75    20950.88    513.02 o 
  -1   1  10    79561.19    79681.46   1489.40 o 
   1   1  10    28134.70    27931.40    783.18 o 
   3   1  10   199673.02   204639.53   2226.87 o 
   5   1  10    29933.43    30954.34    729.05 o 
   7   1  10    32502.86    32116.67    942.85 o 
   9   1  10    22883.06    22802.35    881.53 o 
  11   1  10    17778.81    17269.01    938.11 o 
  13   1  10    32142.89    31342.63   1535.28 o 
  15   1  10    13397.98    12237.97   1067.86 o 
  17   1  10     5441.04     5515.77   1399.12 o 
 -24   2  10     2762.35     1779.69    783.68 o 
 -22   2  10     1884.00     2412.50    661.30 o 
 -20   2  10    13690.66    13551.50    887.08 o 
 -18   2  10     6251.95     5331.76    672.58 o 
 -16   2  10    10237.18    10494.55    833.03 o 
 -14   2  10    15349.05    15571.68    961.98 o 
 -12   2  10    11063.73    11759.29    792.35 o 
 -10   2  10    58455.70    55321.16   1847.51 o 
  -8   2  10    24905.18    24836.20    686.64 o 
  -6   2  10    38173.88    37743.85    849.62 o 
  -4   2  10    32446.16    32596.80    782.61 o 
  -2   2  10    48741.76    49600.14    919.96 o 
   0   2  10     6981.77     6966.03    359.22 o 
   2   2  10   111230.83   113651.20   1637.39 o 
   4   2  10     9653.99     9616.08    529.64 o 
   6   2  10    93564.30    98331.22   3494.95 o 
   8   2  10     1448.78     1658.56    331.93 o 
  10   2  10    38896.91    36964.21   1282.89 o 
  12   2  10     1747.97     1444.84    460.84 o 
  14   2  10    22459.20    22544.87   1351.55 o 
  16   2  10      238.09      538.33    580.07 o 
  18   2  10     8132.04     7540.77   1285.17 o 
 -23   3  10     1064.83      988.34    685.68 o 
 -21   3  10     5309.35     5500.16    892.52 o 
 -19   3  10      680.35      475.00    334.64 o 
 -17   3  10     9934.47    10007.28    986.90 o 
 -15   3  10       22.06      458.82    492.05 o 
 -13   3  10    21720.15    22697.55   1098.69 o 
 -11   3  10      102.68      265.25    243.77 o 
  -9   3  10    40879.51    39703.04   1176.51 o 
  -7   3  10     3315.48     3267.27    287.23 o 
  -5   3  10    60371.50    60771.63   1072.30 o 
  -3   3  10     4366.02     4623.30    359.12 o 
  -1   3  10    50001.77    50531.29    910.04 o 
   1   3  10     6109.01     6489.62    354.96 o 
   3   3  10    32908.74    32910.13   1036.96 o 
   5   3  10    28552.78    30109.79   1042.37 o 
   7   3  10    22330.62    20869.41   1033.51 o 
   9   3  10    11583.74    11414.41    870.56 o 
  11   3  10    10857.13    11065.27    882.73 o 
  13   3  10     9041.64     8276.26    881.90 o 
  15   3  10     2002.60     2679.96    592.69 o 
  17   3  10     7086.08     5759.41    760.48 o 
 -22   4  10       18.96      133.69    644.33 o 
 -20   4  10      609.25      154.29    372.27 o 
 -18   4  10      199.08      209.17    296.29 o 
 -16   4  10     5128.43     5109.47    813.40 o 
 -14   4  10     6556.58     6113.78    791.25 o 
 -12   4  10    16454.38    15527.48   1251.82 o 
 -10   4  10     1679.39     1612.63    210.89 o 
  -8   4  10     2909.83     2871.12    264.47 o 
  -6   4  10    46850.07    45505.54    946.32 o 
  -4   4  10     5938.19     6354.04    425.30 o 
  -2   4  10    58011.60    57975.04   1202.65 o 
   0   4  10    11064.29    11566.93    878.49 o 
   2   4  10     4603.06     4362.45    273.90 o 
   4   4  10     3444.17     4140.14    420.80 o 
   6   4  10    21136.02    21077.07   1013.85 o 
   8   4  10      124.59      339.29    339.38 o 
  10   4  10    11196.93    11515.79    891.43 o 
  12   4  10      222.47      611.16    392.85 o 
  14   4  10     1878.33     2597.83    521.09 o 
  16   4  10      613.33     1146.13    582.36 o 
  18   4  10     3544.32     2915.13    769.05 o 
 -23   5  10      375.77      110.04    608.63 o 
 -21   5  10      105.88      746.68    844.72 o 
 -19   5  10        3.84        4.29    397.85 o 
 -17   5  10      842.79      491.01    384.11 o 
 -15   5  10      829.28      433.10    451.76 o 
 -13   5  10     3287.20     3704.26    706.93 o 
 -11   5  10    15473.97    13363.41    772.95 o 
  -9   5  10     1420.86     1521.64    267.41 o 
  -7   5  10    13772.20    13880.61    530.20 o 
  -5   5  10     6713.80     7177.60    385.96 o 
  -3   5  10     2245.60     1925.34    273.91 o 
  -1   5  10    29576.52    29859.90   1258.29 o 
   1   5  10       79.31        0.00    250.70 o 
   3   5  10     8176.35     8339.77    578.59 o 
   5   5  10     5651.58     5971.35    686.27 o 
   7   5  10     5706.52     5999.15    583.56 o 
   9   5  10      663.88      769.82    392.09 o 
  11   5  10     2036.78     1628.80    456.54 o 
  13   5  10      107.88      226.43    413.85 o 
  15   5  10        2.36      746.58    478.39 o 
  17   5  10     2159.83     2123.66    719.27 o 
 -22   6  10        8.42      503.71    690.84 o 
 -20   6  10     1077.95      785.37    496.85 o 
 -18   6  10       23.28      208.33    393.11 o 
 -16   6  10       11.48      492.72    730.23 o 
 -14   6  10     3569.04     3058.47    625.25 o 
 -12   6  10        0.50      570.97    468.03 o 
 -10   6  10     9642.50     9581.12    615.82 o 
  -8   6  10     2409.38     2641.43    380.83 o 
  -6   6  10      279.46      338.19    204.32 o 
  -4   6  10      194.59      411.32    172.13 o 
  -2   6  10      351.61      609.14    262.66 o 
   0   6  10     1360.59     1492.81    306.08 o 
   2   6  10     5492.56     5836.33    597.96 o 
   4   6  10     2070.71     2410.30    578.23 o 
   6   6  10     1570.77     1578.17    444.75 o 
   8   6  10     1033.85      911.04    332.87 o 
  10   6  10      127.10      607.67    509.95 o 
  12   6  10      217.96      607.53    662.02 o 
  14   6  10     1114.20     1281.22    671.25 o 
  16   6  10      475.24      538.91    547.79 o 
 -21   7  10     1200.61     1560.35    901.17 o 
 -19   7  10       63.66      702.47    481.95 o 
 -17   7  10      309.25      493.94    398.81 o 
 -15   7  10     1117.43      774.33    438.52 o 
 -13   7  10     2708.27     2422.82    950.73 o 
 -11   7  10     1715.93     1447.82    301.57 o 
  -9   7  10     9596.90     8720.54    613.53 o 
  -7   7  10      159.16      238.94    233.92 o 
  -5   7  10    26850.56    25840.83   1144.99 o 
  -3   7  10     5482.14     4738.84    370.86 o 
  -1   7  10     2435.16     2108.18    377.40 o 
   1   7  10     1087.09      996.07    361.53 o 
   3   7  10    11115.50    10568.92    822.70 o 
   5   7  10     2359.10     2192.27    440.55 o 
   7   7  10      883.05      644.84    376.19 o 
   9   7  10     1410.32     1102.15    416.24 o 
  11   7  10     2253.91     2128.73    421.57 o 
  13   7  10     2230.85     2878.49    561.15 o 
  15   7  10     1138.70     1117.49    574.92 o 
  17   7  10      355.92      830.11    519.00 o 
 -20   8  10     3038.41     3530.20    945.89 o 
 -18   8  10     2715.17     2420.78    604.03 o 
 -16   8  10     1543.82     1297.75    504.21 o 
 -14   8  10     3464.04     3195.62    617.91 o 
 -12   8  10     5090.84     4321.83    481.17 o 
 -10   8  10    10051.09     9506.51    692.48 o 
  -8   8  10     6608.66     6084.07    537.53 o 
  -6   8  10    13652.67    13116.67    785.81 o 
  -4   8  10     7445.75     6573.54    635.30 o 
  -2   8  10     8934.15     8348.32    689.64 o 
   0   8  10     9308.09     9056.44    871.53 o 
   2   8  10    23995.12    22308.55   1186.21 o 
   4   8  10      605.13     1161.28    384.99 o 
   6   8  10    19462.08    18203.23   1155.84 o 
   8   8  10      628.87      811.41    395.33 o 
  10   8  10    10493.85    10497.45    876.16 o 
  12   8  10        0.43      730.91    453.57 o 
  14   8  10     3520.38     4549.61   1040.50 o 
  16   8  10      176.50      740.94    556.34 o 
 -21   9  10     2227.24      950.51   1073.06 o 
 -19   9  10       55.71      594.16    467.15 o 
 -17   9  10     9719.70     9582.71   1131.14 o 
 -15   9  10      203.10      265.99    438.51 o 
 -13   9  10    19132.46    18654.59   1370.18 o 
 -11   9  10      699.19      566.39    393.71 o 
  -9   9  10    16384.49    15080.20    877.25 o 
  -7   9  10     1590.97     1666.49    413.85 o 
  -5   9  10    26268.14    24232.22   1215.80 o 
  -3   9  10     3272.15     3523.71    680.75 o 
  -1   9  10    37842.34    36128.22   2149.33 o 
   1   9  10     2698.99     2163.04    441.66 o 
   3   9  10    18598.79    18768.90   1112.15 o 
   5   9  10    11706.97    12302.75    953.87 o 
   7   9  10    21165.48    21872.93   1307.80 o 
   9   9  10     8342.43     9565.36   1042.58 o 
  11   9  10     7119.57     6909.72    715.19 o 
  13   9  10     2838.07     2679.65    557.13 o 
  15   9  10     1487.46     1357.99    522.29 o 
 -20  10  10     1818.02     2962.81   1061.81 o 
 -18  10  10     3221.10     2763.22    944.66 o 
 -16  10  10     6853.01     7370.42    982.67 o 
 -14  10  10    10696.01    11115.63   1289.69 o 
 -12  10  10    21989.31    22488.74   1279.39 o 
 -10  10  10     2922.93     2853.13    449.03 o 
  -8  10  10     5287.37     5603.05    577.22 o 
  -6  10  10    41031.48    41868.69   2502.36 o 
  -4  10  10     2319.76     2453.85    577.46 o 
  -2  10  10    46278.09    44352.13   4341.58 o 
   0  10  10    14444.65    13286.22    910.84 o 
   2  10  10    25794.30    25639.15   1306.71 o 
   4  10  10      618.51      812.12    373.19 o 
   6  10  10    33968.02    33630.08   1613.71 o 
   8  10  10      126.94      591.21    642.16 o 
  10  10  10    18601.64    19485.81   1373.54 o 
  12  10  10       81.48     1169.30    748.22 o 
  14  10  10     6075.83     6275.31   1070.83 o 
 -19  11  10       39.82      127.78    714.55 o 
 -17  11  10     8482.05     6781.06   1347.83 o 
 -15  11  10        1.50      995.91    707.50 o 
 -13  11  10    20594.52    23230.13   1571.13 o 
 -11  11  10     4333.85     4762.32    719.51 o 
  -9  11  10    17789.16    16017.76   2100.96 o 
  -7  11  10     6621.08     6536.93    701.41 o 
  -5  11  10    35157.86    33944.12   3418.76 o 
  -3  11  10     8132.69     6911.42    967.90 o 
  -1  11  10    48151.45    45397.89   2179.62 o 
   1  11  10     5068.10     5154.56    623.29 o 
   3  11  10     6462.27     6265.85    724.26 o 
   5  11  10    14657.71    13439.16   1041.64 o 
   7  11  10    17618.22    18333.20   1252.54 o 
   9  11  10    10248.68     9401.27    960.62 o 
  11  11  10     6498.01     6626.56   1311.80 o 
  13  11  10     2813.43     2393.66    618.60 o 
 -18  12  10     2153.26     2131.22   1008.67 o 
 -16  12  10     3744.11     4811.18   1589.20 o 
 -14  12  10     5847.54     4160.16    952.87 o 
 -12  12  10     7135.69     7707.37    983.34 o 
 -10  12  10     6612.51     6265.80    810.61 o 
  -8  12  10     6904.82     6830.52    746.46 o 
  -6  12  10    22130.02    20006.89   1378.73 o 
  -4  12  10     6439.32     5518.81    870.99 o 
  -2  12  10    23500.36    20971.34   1547.31 o 
   0  12  10     4682.70     4397.36    841.28 o 
   2  12  10    16682.75    16308.32   1205.93 o 
   4  12  10      311.59      193.35    348.36 o 
   6  12  10    25112.63    25225.54   1449.84 o 
   8  12  10      216.23      380.40    421.91 o 
  10  12  10    11737.54    12733.77   1159.45 o 
  12  12  10       90.93      300.26    449.00 o 
 -17  13  10     5086.04     6836.32   2693.37 o 
 -15  13  10       44.76       86.24    720.65 o 
 -13  13  10     7230.94     7944.40   1043.65 o 
 -11  13  10      958.63     1052.55    397.31 o 
  -9  13  10    14351.80    14911.80   1020.74 o 
  -7  13  10      622.45       27.00    365.52 o 
  -5  13  10    14046.10    13071.86   1773.76 o 
  -3  13  10      412.15      913.60   1089.15 o 
  -1  13  10    16339.02    15747.38   1402.12 o 
   1  13  10     3697.60     3761.49    713.06 o 
   3  13  10    14653.93    14042.50   1304.22 o 
   5  13  10     4150.80     5804.62    895.20 o 
   7  13  10    10977.31    11409.39   1057.14 o 
   9  13  10     4813.86     5709.78   1025.10 o 
  11  13  10     2587.66     4334.71    820.87 o 
 -14  14  10     1806.60     1962.77    811.03 o 
 -12  14  10     1362.75      967.34    461.46 o 
 -10  14  10     8320.25     9472.26    947.10 o 
  -8  14  10     3941.15     4012.00    638.35 o 
  -6  14  10     6599.25     5898.25    690.16 o 
  -4  14  10     3120.15     2867.18    695.89 o 
  -2  14  10     7889.80     9351.44   1136.99 o 
   0  14  10      482.92       39.19    448.27 o 
   2  14  10    10637.35    10361.48   1205.34 o 
   4  14  10     1555.16     1049.78    475.69 o 
   6  14  10     6863.48     8167.92   1069.73 o 
   8  14  10        2.19      776.83    462.48 o 
  10  14  10     3215.29     2386.61    748.17 o 
 -13  15  10     1246.60     1860.48    669.05 o 
 -11  15  10      460.83      419.90    559.19 o 
  -9  15  10     7023.63     8351.08    929.34 o 
  -7  15  10        8.27      376.34    368.27 o 
  -5  15  10     4142.72     5322.54    633.01 o 
  -3  15  10      362.76      413.43    429.75 o 
  -1  15  10     2186.90     2797.20   1240.52 o 
   1  15  10     2560.76     1967.82    612.03 o 
   3  15  10     4303.46     4617.96    766.21 o 
   5  15  10      173.39      593.56    511.76 o 
   7  15  10      618.18     1579.86   1433.60 o 
 -10  16  10     1503.82     2194.76    899.56 o 
  -8  16  10     1399.56     1044.86    433.45 o 
  -6  16  10       89.75      274.99    352.66 o 
  -4  16  10       77.66      579.56    495.99 o 
  -2  16  10      400.61      128.46    512.86 o 
   0  16  10      188.56      119.13    426.24 o 
   2  16  10     2742.16     3034.70    684.82 o 
   4  16  10      573.46      245.99    510.42 o 
   6  16  10      124.48      786.99    755.43 o 
  -7  17  10      213.71      211.36    344.46 o 
  -5  17  10      103.04      941.15    544.81 o 
  -3  17  10       39.12      218.24    615.21 o 
  -1  17  10       99.06      355.92    505.96 o 
   1  17  10      341.45      748.07   1011.89 o 
   3  17  10      436.32      223.73    646.15 o 
 -23   1  11       70.87      385.00    798.86 o 
 -21   1  11       78.01      611.09    325.14 o 
 -19   1  11      268.87      524.34    541.96 o 
 -17   1  11     3906.30     3463.16    513.13 o 
 -15   1  11     3803.33     3798.30    481.19 o 
 -13   1  11     3807.91     4240.90    562.34 o 
 -11   1  11     2886.39     3116.16    599.93 o 
  -9   1  11    16850.16    15151.61    806.01 o 
  -7   1  11     1777.61     1883.74    234.16 o 
  -5   1  11    23915.49    23039.57    570.92 o 
  -3   1  11       36.62       75.55    128.76 o 
  -1   1  11     5553.30     5639.73    319.79 o 
   1   1  11     3404.38     3333.21    344.00 o 
   3   1  11     3999.24     4023.24    323.12 o 
   5   1  11      502.63      378.22    151.31 o 
   7   1  11     4412.52     4842.89    811.27 o 
   9   1  11      177.63      230.76    260.49 o 
  11   1  11     1182.46     1474.95    481.66 o 
  13   1  11     1114.24      600.61    515.54 o 
  15   1  11     2632.87     1167.29    966.82 o 
  17   1  11       74.61      941.26    949.72 o 
 -22   2  11       90.00      221.00    535.16 o 
 -20   2  11     1086.98     1120.83    366.70 o 
 -18   2  11     1524.85     1070.46    366.96 o 
 -16   2  11    21182.49    21599.45   1532.82 o 
 -14   2  11      110.78      125.51    262.44 o 
 -12   2  11    15503.22    15183.71   1140.18 o 
 -10   2  11     2399.46     2339.99    272.51 o 
  -8   2  11    14903.10    14885.87    569.12 o 
  -6   2  11    37985.31    37884.83    881.70 o 
  -4   2  11    47962.51    47474.46    884.16 o 
  -2   2  11     1930.41     2152.61    228.90 o 
   0   2  11     1887.84     1758.69    189.66 o 
   2   2  11    18306.54    17634.62    692.86 o 
   4   2  11     3022.15     3636.61    375.63 o 
   6   2  11    15055.95    15968.04   1107.64 o 
   8   2  11    11728.58    11131.59    816.42 o 
  10   2  11     4501.06     4415.62    589.61 o 
  12   2  11      175.19      112.23    450.98 o 
  14   2  11    10263.82     9193.56    901.45 o 
  16   2  11      490.50      863.59    737.24 o 
 -23   3  11     1753.57     1940.89    673.59 o 
 -21   3  11     2482.38     1774.32    462.33 o 
 -19   3  11     1227.65     1149.31    373.39 o 
 -17   3  11    24473.32    25135.47   1748.71 o 
 -15   3  11     8370.05     9498.23   1045.54 o 
 -13   3  11     8874.56     8168.85    919.07 o 
 -11   3  11     5098.44     5398.60    535.46 o 
  -9   3  11    22884.16    23041.26    714.06 o 
  -7   3  11      771.05      725.68    191.82 o 
  -5   3  11    76500.37    77676.06   1290.38 o 
  -3   3  11    37201.33    36173.50    994.68 o 
  -1   3  11    31298.52    30354.88    748.54 o 
   1   3  11     1931.74     1944.97    236.71 o 
   3   3  11    44926.49    45800.53   1356.77 o 
   5   3  11     6274.89     6196.32    474.84 o 
   7   3  11    47152.46    46478.43   1840.31 o 
   9   3  11      113.68      325.42    393.44 o 
  11   3  11     9425.88     7851.92    804.04 o 
  13   3  11     4607.12     3579.45    601.52 o 
  15   3  11     6556.21     6796.51   1270.96 o 
  17   3  11     1826.21     1460.18    583.40 o 
 -22   4  11       22.79       30.20    656.71 o 
 -20   4  11     9101.55     9603.39    958.07 o 
 -18   4  11     1358.42      878.25    362.56 o 
 -16   4  11    27532.94    28677.00   1868.66 o 
 -14   4  11      866.40      818.04    907.81 o 
 -12   4  11    34177.42    36377.70   1865.11 o 
 -10   4  11    11333.39    10219.56    598.97 o 
  -8   4  11    25691.08    24359.38    741.22 o 
  -6   4  11    31081.80    31018.73    808.83 o 
  -4   4  11    89766.95    90539.23   2273.95 o 
  -2   4  11    20330.18    20042.68    773.17 o 
   0   4  11    22475.05    23279.16   1007.74 o 
   2   4  11    44043.25    44615.16   1259.79 o 
   4   4  11    20897.49    22119.03    922.49 o 
   6   4  11    45991.03    47885.87   1541.82 o 
   8   4  11    15134.99    15268.37   1231.51 o 
  10   4  11    14531.76    13824.48    950.92 o 
  12   4  11     2301.68     2343.94    504.91 o 
  14   4  11    13900.58    11878.82   1040.39 o 
  16   4  11      161.35     1140.69    832.33 o 
 -23   5  11     3016.49     2316.14    916.20 o 
 -21   5  11     5226.89     5077.15    832.34 o 
 -19   5  11     7776.07     8866.21    887.20 o 
 -17   5  11    11670.22    10820.58   1069.55 o 
 -15   5  11     8971.87    10552.14   1143.37 o 
 -13   5  11    38985.88    42402.13   2134.84 o 
 -11   5  11    11115.98    10862.82    889.18 o 
  -9   5  11    79507.71    76012.83   4489.82 o 
  -7   5  11      974.36      700.78    139.20 o 
  -5   5  11    90669.36    88408.18   1510.31 o 
  -3   5  11      123.64      159.41    186.53 o 
  -1   5  11    80432.91    80946.71   1895.07 o 
   1   5  11     4934.45     4751.77    462.79 o 
   3   5  11    76343.46    75897.04   2000.83 o 
   5   5  11      311.29      273.05    335.25 o 
   7   5  11    40341.94    42098.81   1724.92 o 
   9   5  11     1053.76      554.30    374.77 o 
  11   5  11    23546.97    25263.47   1356.52 o 
  13   5  11     3346.79     2605.24   1027.80 o 
  15   5  11     8917.77     9384.42   1108.50 o 
  17   5  11     3014.80     2500.72    802.92 o 
 -22   6  11       59.97     1922.66    955.54 o 
 -20   6  11    13658.01    13913.34   1913.58 o 
 -18   6  11       27.94       43.48    453.91 o 
 -16   6  11    14749.51    16667.15   1499.09 o 
 -14   6  11     4860.24     4370.15   1094.52 o 
 -12   6  11    55313.98    53914.26   2420.78 o 
 -10   6  11    15598.57    15030.02    790.74 o 
  -8   6  11    52257.75    50706.56   2212.85 o 
  -6   6  11    16387.56    15628.89    799.24 o 
  -4   6  11    45567.22    43766.71   1276.85 o 
  -2   6  11    50993.86    50427.73   1574.69 o 
   0   6  11    33620.61    34418.75   1177.26 o 
   2   6  11    55432.23    54848.38   1488.55 o 
   4   6  11    35596.65    34201.50   1480.57 o 
   6   6  11    24783.30    24967.23   1366.23 o 
   8   6  11     6498.32     6485.57    798.67 o 
  10   6  11    26365.39    25728.08   1143.70 o 
  12   6  11     5915.86     6572.84    719.88 o 
  14   6  11    11495.84    10218.52   1403.51 o 
  16   6  11      495.44        0.00    575.69 o 
 -21   7  11     7123.17     6655.44    979.09 o 
 -19   7  11     5023.36     7187.24   1020.02 o 
 -17   7  11     4935.06     4855.24    805.01 o 
 -15   7  11      817.52     1015.40    503.66 o 
 -13   7  11    36557.60    39341.29   2175.12 o 
 -11   7  11     4265.71     3826.69    451.43 o 
  -9   7  11    36998.77    35177.20   1398.20 o 
  -7   7  11     8593.84     7842.59    583.95 o 
  -5   7  11    47750.96    44072.06   2264.78 o 
  -3   7  11       20.03       94.29    267.40 o 
  -1   7  11    86040.10    82073.17   4477.87 o 
   1   7  11     1424.52     1551.32    386.23 o 
   3   7  11    73640.19    74803.06   2184.57 o 
   5   7  11       68.19      273.79    397.38 o 
   7   7  11    25150.60    25404.08   1378.98 o 
   9   7  11     7865.25     7174.87    862.73 o 
  11   7  11    34400.75    34528.55   1613.89 o 
  13   7  11      717.33      136.85    400.68 o 
  15   7  11     6050.62     5617.20    728.51 o 
 -20   8  11     9863.30    10614.69   1223.28 o 
 -18   8  11        1.85        0.00    525.85 o 
 -16   8  11     5287.26     4929.90    813.93 o 
 -14   8  11     8284.54     9589.66   1131.23 o 
 -12   8  11    22397.70    22259.39   1310.41 o 
 -10   8  11     3450.92     3644.68    442.34 o 
  -8   8  11    23362.08    21581.41   1002.74 o 
  -6   8  11     3863.82     3353.20    420.83 o 
  -4   8  11    17529.79    17425.94   1012.55 o 
  -2   8  11    24374.46    24201.44   1982.97 o 
   0   8  11    55461.11    54040.42   1801.38 o 
   2   8  11    20180.33    19448.92   1123.62 o 
   4   8  11    14790.54    14114.51   1002.68 o 
   6   8  11    10648.56    11257.91    982.99 o 
   8   8  11      504.89      768.94    497.09 o 
  10   8  11    32501.20    32232.86   1728.91 o 
  12   8  11     5203.04     4934.29    723.62 o 
  14   8  11     4428.47     3424.99    640.44 o 
 -19   9  11     3876.39     3916.50    793.55 o 
 -17   9  11     1183.94      920.71    579.70 o 
 -15   9  11     1266.09     1885.15    662.26 o 
 -13   9  11    16561.66    18240.79   1289.35 o 
 -11   9  11     3554.76     3340.52    498.80 o 
  -9   9  11    11211.81    10910.81    766.54 o 
  -7   9  11     3472.26     3216.62    439.88 o 
  -5   9  11    15317.61    13882.87    972.45 o 
  -3   9  11      672.94      770.69    918.54 o 
  -1   9  11    23351.19    21808.59   1441.41 o 
   1   9  11      353.15      582.37    355.73 o 
   3   9  11    17764.91    17990.68   1140.33 o 
   5   9  11       16.18      242.36    359.79 o 
   7   9  11     2727.67     3810.07    794.35 o 
   9   9  11     5709.94     5275.54   1077.86 o 
  11   9  11    10012.64     9304.94   1040.10 o 
  13   9  11      221.90     1515.44    883.78 o 
 -20  10  11     1188.84     1275.85   1100.96 o 
 -18  10  11      274.91      541.05    588.62 o 
 -16  10  11     1146.47     1136.84    548.66 o 
 -14  10  11       28.91       54.31    455.78 o 
 -12  10  11     7523.18     8937.02    879.41 o 
 -10  10  11      124.92      133.60    305.90 o 
  -8  10  11     7447.59     7790.39    678.97 o 
  -6  10  11     2582.88     2425.08    454.80 o 
  -4  10  11     2303.35     1981.10    508.98 o 
  -2  10  11     1773.35     1499.22    652.42 o 
   0  10  11     1277.16      968.32    408.82 o 
   2  10  11     5350.77     5636.26    675.47 o 
   4  10  11     2252.31     2126.36    468.81 o 
   6  10  11      424.42     1404.97    535.27 o 
   8  10  11      697.53     1048.89    361.11 o 
  10  10  11     3195.63     3504.98    635.39 o 
  12  10  11      335.96      518.12    475.88 o 
  14  10  11     1275.75     1475.07    546.69 o 
 -19  11  11       42.96     1688.74   1397.12 o 
 -17  11  11      102.06      427.04    906.92 o 
 -15  11  11       98.18      738.95   1070.91 o 
 -13  11  11       15.77      935.86    473.16 o 
 -11  11  11      390.99      667.36    402.91 o 
  -9  11  11       19.21        2.15    377.42 o 
  -7  11  11       42.11      124.70    344.68 o 
  -5  11  11     2186.10     2103.25    600.21 o 
  -3  11  11     1348.80     2479.68    616.54 o 
  -1  11  11       29.90      470.01    403.58 o 
   1  11  11      288.04      367.09    387.41 o 
   3  11  11     1583.29     1678.60    460.36 o 
   5  11  11       13.52        8.58    354.24 o 
   7  11  11     2599.36     2617.21    516.09 o 
   9  11  11        7.10      434.91    367.39 o 
  11  11  11       19.05      925.12    483.90 o 
  13  11  11       20.43     1032.55    837.61 o 
 -18  12  11      187.51      890.09   1202.90 o 
 -16  12  11        1.59        6.44    716.25 o 
 -14  12  11      502.48      785.47    619.24 o 
 -12  12  11      664.49      371.57    499.14 o 
 -10  12  11      765.85     1133.22    525.59 o 
  -8  12  11     1746.88     2074.37    470.75 o 
  -6  12  11      363.26      139.09    328.15 o 
  -4  12  11     1116.31      537.86    536.79 o 
  -2  12  11     3527.87     3952.97    811.07 o 
   0  12  11      617.91      607.35    498.95 o 
   2  12  11        6.54        4.29    383.97 o 
   4  12  11      126.74      588.42    450.46 o 
   6  12  11      232.84      733.41    459.78 o 
   8  12  11      569.87      531.03    455.90 o 
  10  12  11      449.07      800.52    584.76 o 
  12  12  11      110.40     2981.15   2709.34 o 
 -15  13  11       23.79     1220.80    865.40 o 
 -13  13  11     2712.69     1758.20    642.43 o 
 -11  13  11      136.44      262.18    317.13 o 
  -9  13  11     3287.45     2759.49    716.91 o 
  -7  13  11     1638.56     1588.17    466.51 o 
  -5  13  11       94.01       26.03    455.72 o 
  -3  13  11     1142.08      347.86    404.40 o 
  -1  13  11     7411.82     7468.56   1012.96 o 
   1  13  11      330.53      253.14    348.47 o 
   3  13  11     1801.05     1388.30   1544.13 o 
   5  13  11       32.98      366.82    431.12 o 
   7  13  11      349.82      373.87    448.61 o 
   9  13  11      599.34      698.20    479.37 o 
 -14  14  11     1125.86      559.39    698.56 o 
 -12  14  11     2573.36     2907.13    672.94 o 
 -10  14  11      918.40      358.26    436.59 o 
  -8  14  11     3563.90     3330.30    659.93 o 
  -6  14  11      114.86      190.79    393.54 o 
  -4  14  11     1171.65      385.54    435.00 o 
  -2  14  11     5032.76     5767.71    959.82 o 
   0  14  11     6384.59     5760.81   1096.66 o 
   2  14  11     1654.79     1112.73    621.30 o 
   4  14  11     1466.91      612.55    443.28 o 
   6  14  11     2554.06     2614.09    777.97 o 
   8  14  11      240.26      209.96    475.95 o 
 -13  15  11     3707.52     5255.37   1113.43 o 
 -11  15  11      262.17      310.11    495.74 o 
  -9  15  11     6136.79     7369.84    842.89 o 
  -7  15  11      209.14      479.11    414.95 o 
  -5  15  11     4602.42     5210.82    714.02 o 
  -3  15  11       17.19       44.93    533.17 o 
  -1  15  11    10612.89    12909.68   1412.80 o 
   1  15  11        2.56      731.63    922.83 o 
   3  15  11     6153.13     5334.02    936.05 o 
   5  15  11      130.05      121.28    429.82 o 
   7  15  11     3741.78     4683.06   1089.93 o 
 -10  16  11     1488.66     1953.81    637.46 o 
  -8  16  11     5722.88     5625.29   1259.41 o 
  -6  16  11     3230.85     3090.58    864.86 o 
  -4  16  11     4084.14     5200.90    802.63 o 
  -2  16  11     3221.57     2485.39    646.25 o 
   0  16  11     2692.56     3973.32    821.35 o 
   2  16  11     4508.17     6191.62    928.55 o 
   4  16  11     1994.63     1540.46    841.21 o 
  -5  17  11     6869.55     6457.57    867.06 o 
  -3  17  11      565.59      488.88    508.28 o 
  -1  17  11     4120.25     4088.74    805.39 o 
 -22   0  12     6296.77     7134.54   1267.54 o 
 -20   0  12     5892.29     6451.29   1377.80 o 
 -18   0  12     1521.38     2270.72    555.20 o 
 -16   0  12    26325.79    23833.15   1585.69 o 
 -14   0  12     1330.04     1630.15    492.04 o 
 -12   0  12    63779.72    64889.85   3255.65 o 
 -10   0  12      874.48      568.72    450.68 o 
  -8   0  12    55690.17    50913.39   3126.89 o 
  -6   0  12    15559.09    14397.88    722.07 o 
  -4   0  12   127297.71   122978.83   2050.93 o 
  -2   0  12     6934.89     7347.56    526.22 o 
   0   0  12   120091.01   122541.55   2596.15 o 
   2   0  12     2723.35     2521.77    323.25 o 
   4   0  12    23771.67    24175.29   1041.30 o 
   6   0  12    29762.00    30017.80   1781.25 o 
   8   0  12    57363.93    57667.93   2557.00 o 
  10   0  12    13654.22    13696.24   1056.99 o 
  12   0  12    30118.35    31958.84   2155.72 o 
  14   0  12     4704.05     9073.76   2216.93 o 
  16   0  12     4328.66     3571.13   1772.69 o 
 -23   1  12     9822.12     8842.95   1726.19 o 
 -21   1  12      175.35      978.79    487.76 o 
 -19   1  12     5815.85     5865.19    631.78 o 
 -17   1  12     3496.79     3704.96    581.43 o 
 -15   1  12    26363.54    25540.98   1323.51 o 
 -13   1  12    25335.03    26594.61   1251.24 o 
 -11   1  12    26722.93    27615.84   1202.57 o 
  -9   1  12     8946.80     8156.99    479.28 o 
  -7   1  12    39853.93    38982.99    956.21 o 
  -5   1  12    79742.52    77690.58   1069.41 o 
  -3   1  12    29341.68    28225.61    657.78 o 
  -1   1  12    89603.92    90047.00   1448.77 o 
   1   1  12    59597.14    60978.48   1246.03 o 
   3   1  12    35403.82    36541.61    879.05 o 
   5   1  12     1313.99     1553.08    384.60 o 
   7   1  12    60005.37    60689.43   1843.58 o 
   9   1  12     4341.56     4663.78    591.99 o 
  11   1  12    37726.74    37300.37   1593.90 o 
  13   1  12     1329.58     1043.06    569.04 o 
  15   1  12     9354.68     9296.88   1622.84 o 
  17   1  12        8.74        0.00   1238.34 o 
 -22   2  12     2659.28     3070.07    543.67 o 
 -20   2  12     5781.07     6379.49    659.25 o 
 -18   2  12      190.33      260.77    357.12 o 
 -16   2  12    17165.46    16635.30   1391.75 o 
 -14   2  12      530.62      381.10    257.85 o 
 -12   2  12    30971.42    33343.79   1361.72 o 
 -10   2  12     6576.24     7381.51    632.65 o 
  -8   2  12    49889.40    50056.47   1245.98 o 
  -6   2  12     4520.87     4875.81    344.65 o 
  -4   2  12    61655.59    60700.47   1058.75 o 
  -2   2  12     4032.21     4101.78    310.25 o 
   0   2  12   111587.47   112979.23   1543.66 o 
   2   2  12     3217.54     3189.78    339.68 o 
   4   2  12    57663.44    58680.38   1470.98 o 
   6   2  12     9921.27     9423.33    907.16 o 
   8   2  12    29705.18    29501.62   1582.70 o 
  10   2  12     6600.83     5297.24   1036.35 o 
  12   2  12    12987.01    12115.15    997.08 o 
  14   2  12     4342.70     3832.66    694.99 o 
  16   2  12     4008.64     3927.01    801.34 o 
 -23   3  12     2579.34     2563.89    766.78 o 
 -21   3  12      378.88      487.27    401.88 o 
 -19   3  12     6119.67     6739.88    819.36 o 
 -17   3  12     3129.69     2575.01   1006.53 o 
 -15   3  12    14303.11    16623.91   1416.79 o 
 -13   3  12     3341.03     3624.08    673.45 o 
 -11   3  12    17304.88    17707.03    963.21 o 
  -9   3  12    13844.83    14115.31    597.73 o 
  -7   3  12    30073.49    30729.14    858.53 o 
  -5   3  12     6356.67     6787.62    427.30 o 
  -3   3  12    15954.06    15483.65    678.90 o 
  -1   3  12    33881.28    32579.00    829.71 o 
   1   3  12     4238.84     4350.99    356.32 o 
   3   3  12    30973.15    32173.89   1105.94 o 
   5   3  12    12365.58    12586.73    923.13 o 
   7   3  12    27236.73    26413.79   1451.09 o 
   9   3  12     2176.88     2573.47    634.49 o 
  11   3  12     9712.50     9907.47    861.17 o 
  13   3  12        7.62      495.08    398.18 o 
  15   3  12     7202.26     5901.60    766.19 o 
 -22   4  12      154.81      585.32    773.90 o 
 -20   4  12     3430.94     4278.63    623.77 o 
 -18   4  12     1847.16     2627.39    579.81 o 
 -16   4  12    11770.66    13357.74   1324.91 o 
 -14   4  12     2889.67     3076.63    657.01 o 
 -12   4  12     4654.60     5204.14    818.62 o 
 -10   4  12     1955.47     1764.39    286.86 o 
  -8   4  12    39398.26    38157.85    956.75 o 
  -6   4  12        2.83       49.50    166.62 o 
  -4   4  12     8004.66     8173.40    472.65 o 
  -2   4  12       25.79       94.43    202.07 o 
   0   4  12     3688.12     4606.24    485.85 o 
   2   4  12     6185.69     6603.46    551.19 o 
   4   4  12    17637.75    19224.27    918.82 o 
   6   4  12      445.22      761.85    403.16 o 
   8   4  12     7884.27     7528.86    671.13 o 
  10   4  12      427.66      935.71    712.23 o 
  12   4  12     2397.45     2454.44    540.01 o 
  14   4  12     3063.13     3054.45    626.34 o 
  16   4  12     2880.80     3639.33    726.92 o 
 -21   5  12      237.84      729.30    513.85 o 
 -19   5  12     1801.75     2928.25    617.04 o 
 -17   5  12      119.75      176.44    483.07 o 
 -15   5  12     4254.30     4107.04    946.44 o 
 -13   5  12      740.67      596.58    501.12 o 
 -11   5  12       53.70        0.00    323.23 o 
  -9   5  12    26427.48    25436.77   1090.38 o 
  -7   5  12     3850.33     3468.07    388.35 o 
  -5   5  12       71.53       97.08    151.74 o 
  -3   5  12     1475.11     1269.93    323.87 o 
  -1   5  12      595.12      736.10    248.87 o 
   1   5  12     2821.12     2741.48    529.39 o 
   3   5  12     4065.94     3530.92    426.56 o 
   5   5  12     8505.75     7714.78    789.61 o 
   7   5  12     1029.25      817.09    430.84 o 
   9   5  12        2.97       23.24    327.12 o 
  11   5  12      821.15     1581.43    347.64 o 
  13   5  12      421.85      617.70    408.27 o 
  15   5  12     2803.24     2669.44    804.87 o 
 -22   6  12      446.22      898.87   1616.02 o 
 -20   6  12        4.99       53.02    519.62 o 
 -18   6  12       14.33      360.98    418.48 o 
 -16   6  12       47.66      546.59    613.79 o 
 -14   6  12      209.61      419.85    516.44 o 
 -12   6  12     4969.40     5651.68    674.36 o 
 -10   6  12     1003.51     1227.10    418.94 o 
  -8   6  12     2537.95     2868.76    391.92 o 
  -6   6  12     1896.75     1920.82    534.03 o 
  -4   6  12      918.44     1036.15    245.46 o 
  -2   6  12      181.10      322.98    248.12 o 
   0   6  12      208.80      226.07    294.03 o 
   2   6  12     2140.19     1993.21    360.18 o 
   4   6  12     2092.18     2695.95    524.24 o 
   6   6  12      587.27      381.59    369.05 o 
   8   6  12     2217.49     2263.65    548.05 o 
  10   6  12       20.07      365.68    410.50 o 
  12   6  12      518.74     1191.05    548.97 o 
  14   6  12      936.90      712.70    428.44 o 
 -21   7  12       12.04      159.57    439.12 o 
 -19   7  12      763.96      331.82    572.22 o 
 -17   7  12      358.41      435.16    545.65 o 
 -15   7  12     1696.06     1040.39    754.36 o 
 -13   7  12     2962.16     3405.86    708.50 o 
 -11   7  12     5376.22     5212.57    503.16 o 
  -9   7  12      564.46      633.51    288.90 o 
  -7   7  12     1282.63     1019.91    255.50 o 
  -5   7  12     6433.94     6283.79    628.50 o 
  -3   7  12      333.19      235.90    303.09 o 
  -1   7  12     2168.22     1923.38    327.75 o 
   1   7  12     2520.88     2212.44    344.41 o 
   3   7  12     2139.88     1924.09    463.17 o 
   5   7  12      607.52      505.83    368.20 o 
   7   7  12     5095.11     5508.58   1167.10 o 
   9   7  12     1404.96     1803.93    514.14 o 
  11   7  12     2506.79     2107.35    679.51 o 
  13   7  12      528.46     1154.51    513.42 o 
  15   7  12      326.87      445.98    449.35 o 
 -20   8  12     1742.35     1752.74    593.89 o 
 -18   8  12      185.85      861.72    605.17 o 
 -16   8  12     3295.30     2293.37    737.21 o 
 -14   8  12       76.90      604.13    388.07 o 
 -12   8  12     6055.91     6866.89    784.59 o 
 -10   8  12      703.08      835.47    272.01 o 
  -8   8  12     9509.31     9192.50    683.67 o 
  -6   8  12      854.57      561.20    283.43 o 
  -4   8  12    13591.35    13353.61    918.27 o 
  -2   8  12      645.58      322.42    287.80 o 
   0   8  12    16252.52    15716.38   1245.76 o 
   2   8  12     3743.21     4266.34    615.73 o 
   4   8  12    16194.59    15406.91   1089.42 o 
   6   8  12      632.23      801.49    400.50 o 
   8   8  12     8205.50     8281.19    924.65 o 
  10   8  12     2070.37     1734.82    537.72 o 
  12   8  12     2448.60     2020.42    747.42 o 
  14   8  12     1311.76     2670.97    685.04 o 
 -19   9  12     4480.71     5047.19    926.85 o 
 -17   9  12     1601.60     1370.77    748.79 o 
 -15   9  12     5014.93     5350.09    829.99 o 
 -13   9  12     1464.14     1912.64    496.02 o 
 -11   9  12     4089.15     4048.56    542.50 o 
  -9   9  12     8795.33     8885.82    723.37 o 
  -7   9  12    16335.06    15186.80    901.95 o 
  -5   9  12     9794.80     9330.52    820.64 o 
  -3   9  12    11687.13    12070.50   1025.16 o 
  -1   9  12    12349.19    12137.61   1132.07 o 
   1   9  12     3567.32     2341.79    636.44 o 
   3   9  12    24230.75    25554.11   1387.30 o 
   5   9  12     7925.00     7629.60   1015.27 o 
   7   9  12    10629.35    12381.73   1104.81 o 
   9   9  12      432.75      357.14    404.50 o 
  11   9  12     7494.19     8120.02   1034.83 o 
  13   9  12       13.78      131.50    476.31 o 
 -18  10  12     1931.65     2489.85    683.48 o 
 -16  10  12    11073.21    12334.14   1290.61 o 
 -14  10  12     1437.69      495.98    467.84 o 
 -12  10  12     7337.22     7170.48    875.32 o 
 -10  10  12     1901.78     1879.44    449.47 o 
  -8  10  12    36972.11    36368.16   1441.22 o 
  -6  10  12       55.57      591.33    303.23 o 
  -4  10  12    31804.76    28883.27   2977.73 o 
  -2  10  12       92.54       97.61    396.61 o 
   0  10  12    14899.20    13107.75   1209.85 o 
   2  10  12     3495.59     3592.29    704.21 o 
   4  10  12    24901.53    25115.94   1441.10 o 
   6  10  12      286.64      244.72    335.15 o 
   8  10  12     9884.29     9628.63    989.20 o 
  10  10  12     3551.81     2559.56    656.18 o 
  12  10  12     4517.33     5363.82    867.27 o 
 -17  11  12     1031.00      842.81    702.85 o 
 -15  11  12    10955.58    10705.71   1670.42 o 
 -13  11  12     1520.85     1634.31    520.40 o 
 -11  11  12     5507.11     6010.70    787.47 o 
  -9  11  12    22769.89    22743.08   1849.19 o 
  -7  11  12    16625.26    16231.44   1159.49 o 
  -5  11  12    12390.79    11550.70   1203.90 o 
  -3  11  12    11883.28    10744.90   1150.13 o 
  -1  11  12    10032.15     9424.08   1059.99 o 
   1  11  12     2285.40     1962.31    483.53 o 
   3  11  12    17598.76    17360.20   1218.79 o 
   5  11  12     8770.30     8524.15    890.88 o 
   7  11  12    10435.91     9949.40    991.88 o 
   9  11  12      626.61      786.81    548.02 o 
  11  11  12     8467.23     9997.74   1723.64 o 
 -16  12  12     5828.30     5892.22   1263.35 o 
 -14  12  12     1049.62      930.85    594.04 o 
 -12  12  12     8960.98     8861.42   1056.68 o 
 -10  12  12       59.29      521.57    378.27 o 
  -8  12  12    21537.09    20841.47   1890.71 o 
  -6  12  12      391.72      410.77    335.94 o 
  -4  12  12    17601.63    17433.24   1496.28 o 
  -2  12  12      477.36     1294.85    468.80 o 
   0  12  12    15921.65    15939.35   1402.88 o 
   2  12  12     2570.22     2062.32    426.06 o 
   4  12  12    20515.51    19961.87   1328.02 o 
   6  12  12     1064.12      904.00    501.82 o 
   8  12  12     9058.03     9778.64   1032.16 o 
  10  12  12     2813.71     2291.21    654.25 o 
 -15  13  12     2621.62     2634.87    893.05 o 
 -13  13  12     1768.43     2114.03    666.17 o 
 -11  13  12     6376.54     7008.31    817.87 o 
  -9  13  12     2868.04     3256.81    808.06 o 
  -7  13  12     7085.90     8173.69   1247.10 o 
  -5  13  12     4429.71     3848.46    815.52 o 
  -3  13  12     5432.60     4817.86   1547.35 o 
  -1  13  12    14837.16    16661.49   1483.86 o 
   1  13  12     3093.42     2620.74    878.83 o 
   3  13  12    13029.39    13787.76   1361.52 o 
   5  13  12     1751.36     1067.14    457.74 o 
   7  13  12     9379.37     9946.85   1055.46 o 
   9  13  12      298.50      671.57    638.43 o 
 -14  14  12       26.30      546.68    519.81 o 
 -12  14  12     5543.59     5568.31    993.68 o 
 -10  14  12      248.08      239.53    376.73 o 
  -8  14  12     4445.02     4620.86    735.54 o 
  -6  14  12       56.09        2.15    373.09 o 
  -4  14  12     6893.73     6286.05   1041.54 o 
  -2  14  12     1109.36      988.85    493.95 o 
   0  14  12     9975.73    11146.79   2387.55 o 
   2  14  12      517.79      779.90    818.74 o 
   4  14  12     3998.25     5435.88    988.55 o 
   6  14  12     2373.18     2784.63    712.14 o 
   8  14  12     4530.65     5195.30    871.97 o 
 -11  15  12     2783.43     2375.09    593.95 o 
  -9  15  12      434.33      285.13    399.90 o 
  -7  15  12      467.35      779.04    555.72 o 
  -5  15  12     3193.61     3428.53    619.91 o 
  -3  15  12      512.69      878.37    604.13 o 
  -1  15  12     3632.36     3863.63    870.93 o 
   1  15  12     2212.16     1769.49   1039.79 o 
   3  15  12      833.48     1665.19    583.20 o 
   5  15  12      159.97      686.84    461.21 o 
  -8  16  12      173.25      170.01    484.56 o 
  -6  16  12      162.77       79.47    436.22 o 
  -4  16  12     1486.20     2325.83    948.08 o 
  -2  16  12      155.01       20.22    493.28 o 
   0  16  12     2578.93     3184.46    737.44 o 
   2  16  12      300.81      229.86    467.92 o 
 -23   1  13      496.23        0.00    989.20 o 
 -21   1  13      254.91      462.85    335.09 o 
 -19   1  13     4698.20     5632.98    716.57 o 
 -17   1  13      171.44      595.20    363.32 o 
 -15   1  13      957.91      656.25    351.16 o 
 -13   1  13      936.68      849.53    326.29 o 
 -11   1  13     6747.88     6361.58    639.27 o 
  -9   1  13     5406.70     5304.78    406.80 o 
  -7   1  13     2623.76     2468.04    263.67 o 
  -5   1  13       12.24       81.82    141.15 o 
  -3   1  13      659.92      634.85    172.77 o 
  -1   1  13     3029.23     3497.99    305.38 o 
   1   1  13     7718.39     7839.51    430.83 o 
   3   1  13      107.33      153.51    167.96 o 
   5   1  13     4955.66     4859.81    980.10 o 
   7   1  13      271.39        9.08    333.01 o 
   9   1  13      173.61      423.67    497.96 o 
  11   1  13     3944.54     3253.60    726.80 o 
  13   1  13     1694.74     1591.05    688.42 o 
  15   1  13      549.33      398.02   1069.42 o 
 -22   2  13     1979.58     1760.51    554.59 o 
 -20   2  13     2867.66     2226.82    407.86 o 
 -18   2  13     8032.26    10269.04   1193.61 o 
 -16   2  13      173.93      487.67    414.34 o 
 -14   2  13     2347.65     2314.92    742.55 o 
 -12   2  13    19637.77    19786.10   1081.49 o 
 -10   2  13     1212.86      897.76    341.28 o 
  -8   2  13    19942.67    18535.38    699.27 o 
  -6   2  13    12582.66    12069.41    569.25 o 
  -4   2  13    11010.83    10764.96    472.36 o 
  -2   2  13     1522.96     1608.18    235.29 o 
   0   2  13    26756.51    27260.48    803.71 o 
   2   2  13    11705.11    11551.83    746.36 o 
   4   2  13    29122.56    30600.80   1107.22 o 
   6   2  13      118.83      584.12    679.94 o 
   8   2  13     4477.76     4808.57    739.72 o 
  10   2  13     1800.89     2106.12    599.16 o 
  12   2  13    13625.78    13277.77   1202.28 o 
  14   2  13       91.90        2.15    510.32 o 
  16   2  13     1567.61     1563.30   1269.43 o 
 -21   3  13      101.72      368.35    355.79 o 
 -19   3  13    16329.23    16979.60   1561.03 o 
 -17   3  13      471.06      461.47    476.43 o 
 -15   3  13     2559.47     1559.34    479.65 o 
 -13   3  13       22.15      617.80    771.53 o 
 -11   3  13    44306.64    46416.16   2125.74 o 
  -9   3  13     4888.13     4638.93    368.79 o 
  -7   3  13    61796.17    60600.69   1240.83 o 
  -5   3  13      192.68      522.83    204.54 o 
  -3   3  13    35952.70    36371.73   1185.16 o 
  -1   3  13    35187.38    33133.04    863.73 o 
   1   3  13    49446.33    50122.45   1555.78 o 
   3   3  13    14915.04    14994.69    806.74 o 
   5   3  13    22924.29    24640.51   1350.13 o 
   7   3  13     8048.23     7969.47    720.93 o 
   9   3  13     2810.52     2828.48   1214.00 o 
  11   3  13    13868.99    13142.04   1218.75 o 
  13   3  13     5745.02     5532.59    755.64 o 
  15   3  13     4306.28     3048.67   1236.06 o 
 -22   4  13     3920.62     4796.36   1268.61 o 
 -20   4  13     5375.30     6351.81    826.01 o 
 -18   4  13     9959.80     9975.12   1183.90 o 
 -16   4  13     5742.88     6461.32    923.21 o 
 -14   4  13     9116.57     9099.82   1095.94 o 
 -12   4  13    30715.08    29889.68   1805.06 o 
 -10   4  13    17603.52    16815.86    805.92 o 
  -8   4  13    47816.35    47985.96   1111.85 o 
  -6   4  13    34084.79    34620.55    951.25 o 
  -4   4  13    48127.21    45288.54   1107.94 o 
  -2   4  13     1773.95     1958.62    299.28 o 
   0   4  13    68570.03    67360.76   1543.84 o 
   2   4  13     6896.34     6632.44    559.37 o 
   4   4  13    63968.02    64702.75   1684.18 o 
   6   4  13      148.04      287.94    421.71 o 
   8   4  13    20614.56    19758.00   1129.91 o 
  10   4  13      596.14      529.06    358.57 o 
  12   4  13    21248.19    19565.90   1500.93 o 
  14   4  13      386.74      298.90    452.61 o 
 -21   5  13      820.49     1190.16    755.51 o 
 -19   5  13    15673.32    17412.92   1499.55 o 
 -17   5  13      129.44      261.01    501.65 o 
 -15   5  13    26997.96    29170.21   1947.97 o 
 -13   5  13      414.94      772.09    765.09 o 
 -11   5  13    61935.91    62112.11   2082.42 o 
  -9   5  13     5006.09     5116.74    483.64 o 
  -7   5  13    48286.59    45309.54   1336.69 o 
  -5   5  13     5463.28     5588.47    404.55 o 
  -3   5  13    39883.15    39488.23   1377.21 o 
  -1   5  13    14702.23    14647.00    730.72 o 
   1   5  13    53835.23    53964.70   1707.46 o 
   3   5  13    17441.81    18311.26    936.73 o 
   5   5  13    31467.67    31515.30   1570.63 o 
   7   5  13    17924.67    18148.24   1238.32 o 
   9   5  13    14187.53    15325.22   1197.76 o 
  11   5  13    15381.69    14978.14   1072.68 o 
  13   5  13     5262.35     5707.67    767.96 o 
  15   5  13     8408.67     7862.34   1560.29 o 
 -20   6  13     1809.57     2384.24    740.03 o 
 -18   6  13     6706.26     7908.90   1006.85 o 
 -16   6  13    14451.81    16119.68   1554.41 o 
 -14   6  13    16275.56    16530.50   1505.09 o 
 -12   6  13    20267.46    20710.69   1288.97 o 
 -10   6  13    17524.22    17412.26   1150.53 o 
  -8   6  13    32883.40    30403.90   1153.70 o 
  -6   6  13     5629.13     5458.38    496.42 o 
  -4   6  13    54112.49    52007.49   1695.59 o 
  -2   6  13     5091.53     5216.09    451.17 o 
   0   6  13    50748.80    52152.00   1716.21 o 
   2   6  13     1457.47     1573.78    351.35 o 
   4   6  13    46153.18    46105.96   1857.23 o 
   6   6  13      179.57      581.27    375.02 o 
   8   6  13    39002.15    40577.91   1924.70 o 
  10   6  13       17.93     1136.12    537.40 o 
  12   6  13    13873.95    15985.19   1380.61 o 
  14   6  13     1039.43     1151.95    616.24 o 
 -21   7  13      283.28      665.26    475.81 o 
 -19   7  13     4088.13     4327.38    892.62 o 
 -17   7  13        1.05        2.15    476.58 o 
 -15   7  13    24658.93    26153.31   1935.47 o 
 -13   7  13     1078.85      506.56    444.98 o 
 -11   7  13    21913.62    21565.30   1296.45 o 
  -9   7  13      100.06      187.59    233.50 o 
  -7   7  13    40405.81    39714.21   1636.06 o 
  -5   7  13    17256.25    16038.22    873.37 o 
  -3   7  13    58314.35    55458.42   1832.57 o 
  -1   7  13     3782.26     3689.20    408.98 o 
   1   7  13    28668.20    29507.59   1208.61 o 
   3   7  13    23241.38    23325.84   1314.48 o 
   5   7  13    11000.95    10957.21   1000.36 o 
   7   7  13    22903.88    22889.04   1416.73 o 
   9   7  13    17311.24    18433.94   1330.26 o 
  11   7  13     5167.30     5417.11    821.13 o 
  13   7  13      995.44      874.22    523.70 o 
 -20   8  13      903.13     1215.30    567.41 o 
 -18   8  13     1798.08     1282.44    668.95 o 
 -16   8  13     6716.71     5895.16   1077.87 o 
 -14   8  13    10604.13    12546.46   1377.35 o 
 -12   8  13     1836.70     2687.05    552.46 o 
 -10   8  13     7272.97     6896.72    619.77 o 
  -8   8  13    17589.06    16786.43    933.49 o 
  -6   8  13     3044.05     3425.42    475.69 o 
  -4   8  13    56165.91    54298.47   1856.90 o 
  -2   8  13    15688.27    14479.73    958.86 o 
   0   8  13    22308.19    21143.27   2628.99 o 
   4   8  13    18711.53    19807.26   1297.57 o 
   6   8  13      798.54      939.55    423.01 o 
   8   8  13    26770.79    27825.65   1624.43 o 
  10   8  13      515.03     1664.11    913.25 o 
  12   8  13     3399.04     4067.47    928.36 o 
 -19   9  13     1868.33     1684.13    588.38 o 
 -17   9  13       25.57      186.71    458.81 o 
 -15   9  13    10551.56    11945.08   1405.70 o 
 -13   9  13        3.06      219.57    385.23 o 
 -11   9  13     4163.77     4681.86    729.11 o 
  -9   9  13      534.55      206.39    257.57 o 
  -7   9  13    10072.75     9831.17    749.36 o 
  -5   9  13     8318.09     8654.34    811.53 o 
  -3   9  13    20019.04    19341.71   1188.59 o 
  -1   9  13      552.52      542.77    395.69 o 
   1   9  13    10087.17     8610.61    862.31 o 
   3   9  13     3372.82     3867.16    664.71 o 
   5   9  13     3422.34     3752.16    612.51 o 
   7   9  13     6779.66     5756.05    791.98 o 
   9   9  13     7871.06     7248.92    946.04 o 
  11   9  13     1561.79     2447.61   1457.09 o 
  13   9  13      884.59      890.27    515.15 o 
 -18  10  13     1125.85      523.39    451.23 o 
 -16  10  13     2029.34     2051.45    699.89 o 
 -14  10  13     1199.37     1209.82    743.63 o 
 -12  10  13     2680.54     3555.54    622.13 o 
 -10  10  13     1108.36     1239.73    346.27 o 
  -8  10  13     3968.24     2920.03    418.13 o 
  -6  10  13       76.43      421.99    318.34 o 
  -4  10  13     2522.84     2952.92    594.17 o 
  -2  10  13     1087.05      804.19    438.17 o 
   0  10  13     5275.20     5762.08    824.75 o 
   2  10  13      793.86      993.43    344.94 o 
   4  10  13     2175.68     3606.92    630.77 o 
   6  10  13      369.91      644.75    399.82 o 
   8  10  13     5156.87     5085.48    998.72 o 
  10  10  13       28.25     4295.42   3566.45 o 
  12  10  13      875.92      717.08    639.16 o 
 -17  11  13      106.47      439.16    573.69 o 
 -15  11  13       84.21      632.67    629.88 o 
 -13  11  13       31.29      298.26    398.40 o 
 -11  11  13      982.14     1642.35    458.33 o 
  -9  11  13        5.20        2.15    388.47 o 
  -7  11  13     1429.53     2286.99    530.56 o 
  -5  11  13      642.12     1034.67   1177.14 o 
  -3  11  13       96.33      130.46    392.96 o 
  -1  11  13      856.19      190.18    457.02 o 
   1  11  13      624.22      913.61    584.89 o 
   3  11  13      120.91      166.66    346.04 o 
   5  11  13      804.74     1037.23    490.06 o 
   7  11  13       10.45      456.23    473.31 o 
   9  11  13        4.31      374.19    439.86 o 
  11  11  13      136.67      684.92    483.96 o 
 -16  12  13      743.33      246.51    547.43 o 
 -14  12  13      765.80     1871.49    579.66 o 
 -12  12  13      106.15     1116.53    669.66 o 
 -10  12  13        3.53      202.16    402.95 o 
  -8  12  13       68.57      278.60    362.26 o 
  -6  12  13     1101.15      991.45    441.41 o 
  -4  12  13     2756.69     2880.87    673.31 o 
  -2  12  13     1014.00      317.05    487.45 o 
   0  12  13        6.15      492.06    390.86 o 
   2  12  13       54.76        0.00    404.29 o 
   4  12  13      125.49      286.82    395.89 o 
   6  12  13      132.40       15.34    464.28 o 
   8  12  13      611.25      339.91    449.91 o 
 -15  13  13     2986.87     3901.28   1213.81 o 
 -13  13  13      264.43      288.36    473.68 o 
 -11  13  13     1133.52      686.40    503.74 o 
  -9  13  13        8.04      233.99    470.61 o 
  -7  13  13     1586.72     1157.82    582.48 o 
  -5  13  13     3414.43     2605.43    592.77 o 
  -3  13  13     6410.40     5910.17   1039.79 o 
  -1  13  13       97.91       70.56    463.72 o 
   1  13  13      963.41     1455.99   1123.49 o 
   3  13  13     1510.88     2016.00   1183.58 o 
   5  13  13      882.98     1475.41    525.68 o 
   7  13  13     1434.70     2693.23    803.82 o 
 -12  14  13      371.39      599.82    607.84 o 
 -10  14  13     1696.92     1210.78    558.21 o 
  -8  14  13     3517.00     3152.01    668.66 o 
  -6  14  13      211.75      579.99    623.33 o 
  -4  14  13     6674.48     7570.51   1169.63 o 
  -2  14  13     3124.57     3235.54    802.53 o 
   0  14  13     3255.11     3951.67    866.37 o 
   2  14  13      226.26      563.97    601.04 o 
   4  14  13     3737.25     5116.14    950.17 o 
   6  14  13       29.41      414.51    535.91 o 
 -11  15  13     2882.92     3183.70   1064.47 o 
  -9  15  13       52.51      712.98    490.36 o 
  -7  15  13     4859.59     3293.54    592.69 o 
  -5  15  13     1037.37      875.27    537.63 o 
  -3  15  13     4920.10     6245.24   1054.79 o 
  -1  15  13      818.14      708.41    468.45 o 
   1  15  13     2838.16     2820.77    749.15 o 
   3  15  13     1967.07     1687.64    636.29 o 
  -6  16  13      678.23      980.97    481.27 o 
  -4  16  13     2436.61     3112.12    886.23 o 
  -2  16  13      362.42      693.03    599.05 o 
 -22   0  14     4424.51     4720.49   1050.45 o 
 -20   0  14     1756.31     1852.09    918.54 o 
 -18   0  14    28785.30    28311.51   2721.27 o 
 -16   0  14     1339.17     1441.36    462.15 o 
 -14   0  14    28278.04    28529.05   1746.87 o 
 -12   0  14     4778.60     4337.10    664.91 o 
 -10   0  14    17461.16    17862.09   1648.21 o 
  -8   0  14    38049.91    35360.30   2195.47 o 
  -6   0  14    45206.99    44752.27   1689.66 o 
  -4   0  14     8232.60     7974.22    523.01 o 
  -2   0  14    51852.14    52475.52   1328.87 o 
   0   0  14    12842.05    13491.25    805.73 o 
   2   0  14     4367.55     4303.66    487.97 o 
   4   0  14    64000.18    63494.61   2415.84 o 
   6   0  14    32088.17    33750.03   2033.39 o 
   8   0  14    20985.20    21124.17   2628.99 o 
  10   0  14     5604.87     5495.97    960.82 o 
  12   0  14    15270.40    14243.75   2549.58 o 
  14   0  14      239.00        2.15   1019.40 o 
 -21   1  14      891.15     1253.88    502.48 o 
 -19   1  14    12770.55    13438.74   2229.81 o 
 -17   1  14     8957.17    10339.02    957.88 o 
 -15   1  14    20654.16    21194.29   1814.54 o 
 -13   1  14     7712.68     9323.25    783.76 o 
 -11   1  14    27229.20    28147.09   1271.42 o 
  -9   1  14      852.78     1111.16    246.43 o 
  -7   1  14    69886.72    69449.59   1356.96 o 
  -5   1  14     2576.03     2677.21    245.33 o 
  -3   1  14    70701.95    69805.04   1138.39 o 
  -1   1  14      793.47     1124.24    206.06 o 
   1   1  14    27878.27    27591.45    830.70 o 
   3   1  14     7562.07     7872.81    445.57 o 
   5   1  14    64952.03    67145.95   1885.65 o 
   7   1  14      252.22      512.56    350.85 o 
   9   1  14    20529.10    20245.10   1444.60 o 
  11   1  14     1498.03     1749.41    905.38 o 
  13   1  14    12102.34    12902.76   1285.28 o 
  15   1  14     4536.46     4899.17   1453.25 o 
 -22   2  14     2491.31     1688.87    465.30 o 
 -20   2  14      612.64     1035.69    596.60 o 
 -18   2  14    11232.06    11358.46   1286.04 o 
 -16   2  14      492.88      203.95    419.44 o 
 -14   2  14    23737.72    25078.39   1707.19 o 
 -12   2  14     2176.06     1776.50    535.80 o 
 -10   2  14    39823.87    40336.25   1457.78 o 
  -8   2  14    13781.50    13378.85    611.57 o 
  -6   2  14    29771.42    30278.92    918.37 o 
  -4   2  14    33205.68    34274.68    864.61 o 
  -2   2  14    41114.34    40129.24   1021.03 o 
   0   2  14    33557.55    34482.53    940.09 o 
   2   2  14     7754.45     7822.37    552.25 o 
   4   2  14    26720.72    27439.22   1407.81 o 
   6   2  14    12686.41    13467.98   1064.34 o 
   8   2  14    13576.86    13174.53   1146.08 o 
  10   2  14     2577.54     1797.03    601.55 o 
  12   2  14    12707.93    12152.49   1206.82 o 
  14   2  14      525.46     2186.98    774.13 o 
 -21   3  14     1126.08      993.03    392.25 o 
 -19   3  14     3478.55     4634.60   1056.96 o 
 -17   3  14     1684.25     1370.57    560.28 o 
 -15   3  14     8315.54     9528.56   1116.38 o 
 -13   3  14      756.62      136.85    427.39 o 
 -11   3  14    25241.25    26215.73   1636.19 o 
  -9   3  14     4188.89     4195.75    376.44 o 
  -7   3  14    22855.82    22582.13    796.94 o 
  -5   3  14      123.18      116.45    185.86 o 
  -3   3  14    42280.42    41910.05   1107.70 o 
  -1   3  14       19.96      310.09    208.82 o 
   1   3  14    38962.66    38629.23   1232.52 o 
   3   3  14      147.80      101.04    239.93 o 
   5   3  14    21268.04    21226.12   1273.96 o 
   7   3  14      901.67      652.95    418.69 o 
   9   3  14     9112.32     9489.36    844.97 o 
  11   3  14     2404.30     3170.10    707.44 o 
  13   3  14     7748.37     7460.17   1054.63 o 
 -22   4  14     3294.40     5070.66    905.49 o 
 -20   4  14       22.22      273.39    465.63 o 
 -18   4  14     1973.26     2231.60    717.10 o 
 -16   4  14      432.80      571.60    442.94 o 
 -14   4  14     1837.56     1729.43    553.70 o 
 -12   4  14    11805.04    11707.75   1172.23 o 
 -10   4  14     9747.29     9732.97    822.72 o 
  -8   4  14      126.39      281.06    223.43 o 
  -6   4  14     3037.65     3129.26    329.39 o 
  -4   4  14     5078.08     4944.58    401.04 o 
  -2   4  14     8562.85     8025.85    571.74 o 
   0   4  14     8158.73     8101.77    574.48 o 
   2   4  14    11814.63    11954.36    828.94 o 
   4   4  14     2619.73     2784.07    561.73 o 
   6   4  14     2084.53     1346.92    644.25 o 
   8   4  14     6728.10     7191.31    866.52 o 
  10   4  14      537.94      956.10    549.52 o 
  12   4  14     6038.40     6138.82    742.53 o 
  14   4  14      771.50     1962.95    826.33 o 
 -21   5  14     1957.54     3016.68    759.60 o 
 -19   5  14      232.16      405.78    506.11 o 
 -17   5  14      112.58        2.15    502.34 o 
 -15   5  14      384.70      302.36    479.99 o 
 -13   5  14      964.84     1445.15    549.36 o 
 -11   5  14     7964.88     7831.47    805.53 o 
  -9   5  14     3767.43     3879.67    438.85 o 
  -7   5  14      569.99      517.93    227.77 o 
  -5   5  14      401.92      237.78    231.86 o 
  -3   5  14     1881.33     2041.91    334.44 o 
  -1   5  14      528.15      576.73    237.91 o 
   1   5  14     8347.80     7405.64    667.25 o 
   3   5  14     1897.30     2436.81    415.54 o 
   5   5  14      213.96      682.42    418.56 o 
   7   5  14     2039.72     1911.80    504.21 o 
   9   5  14     1288.14     1508.47    592.79 o 
  11   5  14      643.82     1439.27    489.01 o 
  13   5  14     1059.80     1415.62    884.69 o 
 -20   6  14      216.77      772.58    478.21 o 
 -18   6  14      647.37      236.82    519.26 o 
 -16   6  14     1040.88      743.89    573.01 o 
 -14   6  14        8.23      462.15    437.16 o 
 -12   6  14      535.82      987.40    387.18 o 
 -10   6  14     1468.17     1907.80    567.58 o 
  -8   6  14     6585.15     6559.71    566.23 o 
  -6   6  14      543.27      637.11    266.76 o 
  -4   6  14     2211.15     2373.93    486.70 o 
  -2   6  14      211.14      452.46    238.05 o 
   0   6  14      361.90      314.93    208.60 o 
   2   6  14      844.11      828.95    311.17 o 
   4   6  14     1273.86     2042.10    964.37 o 
   6   6  14     2118.53     1861.93    463.20 o 
   8   6  14       86.19        0.00    357.74 o 
  10   6  14       45.62      510.30    545.91 o 
  12   6  14        5.20      753.26    560.99 o 
 -19   7  14      815.53     1744.37    621.46 o 
 -17   7  14      392.61      980.10    619.64 o 
 -15   7  14     3390.38     3936.89    858.11 o 
 -13   7  14      137.23      245.70    418.43 o 
 -11   7  14     1725.92     1208.80    366.11 o 
  -9   7  14     1192.93     1124.75    286.53 o 
  -7   7  14     3515.14     3156.66    436.32 o 
  -5   7  14     1203.65      719.32    290.22 o 
  -3   7  14     3217.92     2395.76    415.50 o 
  -1   7  14      179.31      210.78    276.05 o 
   1   7  14     1858.51     1652.48    456.56 o 
   3   7  14        9.52      595.87    436.19 o 
   5   7  14     4353.95     4066.83    679.27 o 
   7   7  14       12.84      286.41    406.33 o 
   9   7  14     1180.56     1296.57    527.98 o 
  11   7  14      166.03      284.72    557.10 o 
  13   7  14      337.40      242.08    420.79 o 
 -20   8  14       10.01      601.75    719.25 o 
 -18   8  14     2027.69     1470.22    664.14 o 
 -16   8  14      500.10        0.00    528.49 o 
 -14   8  14     4797.44     4468.88    864.88 o 
 -12   8  14      721.21      529.79    373.16 o 
 -10   8  14     8970.32     8644.47    696.43 o 
  -8   8  14     2684.47     2730.34    434.94 o 
  -6   8  14     5768.10     5389.03    564.66 o 
  -4   8  14     6481.10     6479.07    702.85 o 
  -2   8  14     5976.03     5474.25    663.40 o 
   0   8  14     9343.74     9207.47   1000.43 o 
   2   8  14     5264.67     4317.60    783.64 o 
   4   8  14     2967.05     3009.14    523.43 o 
   6   8  14      984.35     1109.92    424.48 o 
   8   8  14     2982.11     3125.55   1208.27 o 
  10   8  14      835.83      535.94    524.73 o 
  12   8  14     3208.18     3544.79    783.25 o 
 -19   9  14     1354.89     1043.40    465.86 o 
 -17   9  14      863.13      780.68    525.94 o 
 -15   9  14     4236.13     2688.72    685.39 o 
 -13   9  14     1049.77     1109.47    582.21 o 
 -11   9  14    16632.48    17179.50   1251.39 o 
  -9   9  14     2129.59     1419.79    337.61 o 
  -7   9  14     8252.21     8131.72    714.08 o 
  -5   9  14      354.12      553.00    422.83 o 
  -3   9  14    21935.76    20388.80   1244.43 o 
  -1   9  14     1175.50     1165.11    721.09 o 
   1   9  14    21177.70    22292.69   1626.09 o 
   3   9  14      110.25      342.59    460.13 o 
   5   9  14     7084.36     7992.59    899.53 o 
   7   9  14     1709.58     1709.25    596.93 o 
   9   9  14     7707.56     7854.31    976.99 o 
  11   9  14      845.14      843.02    481.07 o 
 -18  10  14     3533.18     3458.88    785.48 o 
 -16  10  14      666.08      688.56    455.91 o 
 -14  10  14     4974.87     5882.09   1119.37 o 
 -12  10  14     7416.47     7675.50    911.25 o 
 -10  10  14    14991.81    14006.88    979.14 o 
  -8  10  14     1063.38      970.90    263.16 o 
  -6  10  14     8619.60     7913.44    732.53 o 
  -4  10  14     7991.14     7159.63    975.55 o 
  -2  10  14     8140.89     8204.29   1085.63 o 
   0  10  14    12551.86    11997.36   1214.15 o 
   2  10  14    13374.03    13306.78   1227.39 o 
   4  10  14     6906.07     6527.24    836.57 o 
   6  10  14     1315.26     1107.41    462.69 o 
   8  10  14    11159.00    11193.41   1132.75 o 
  10  10  14     3066.83     3217.81   1126.83 o 
 -17  11  14     1090.33     1285.10    712.83 o 
 -15  11  14     6441.56     7646.09   1108.21 o 
 -13  11  14      106.82     1270.74    531.54 o 
 -11  11  14    19320.14    22063.42   1500.74 o 
  -9  11  14     1515.26     1430.74    396.71 o 
  -7  11  14     8015.27     7244.40    834.71 o 
  -5  11  14       47.43      283.84    346.16 o 
  -3  11  14    19185.46    19047.45   1574.77 o 
  -1  11  14        0.80      125.19    429.01 o 
   1  11  14    25578.57    27381.48   1885.52 o 
   3  11  14       49.29      236.67    508.61 o 
   5  11  14    10065.71    10456.58   1041.60 o 
   7  11  14     1691.66     1946.82    591.39 o 
   9  11  14    12431.64    12841.35   1230.38 o 
 -16  12  14      391.58      754.76    906.84 o 
 -14  12  14     7194.83     8232.96   1102.37 o 
 -12  12  14     3076.22     2901.09    816.43 o 
 -10  12  14    11820.70     9993.29   1657.88 o 
  -8  12  14     2183.31     1916.44    538.72 o 
  -6  12  14     6790.85     6245.33    823.99 o 
  -4  12  14     9325.78     9181.44   1152.05 o 
  -2  12  14     9086.16    10009.08   1231.07 o 
   0  12  14    10711.53    12889.46   1374.07 o 
   2  12  14     9402.73    10034.11   1640.70 o 
   4  12  14     6693.11     6540.71    817.10 o 
   6  12  14     1693.61     1889.95    605.11 o 
   8  12  14     7093.60     6649.77    929.78 o 
 -13  13  14     1723.09     1037.44    615.82 o 
 -11  13  14     6353.24     7946.23   1713.67 o 
  -9  13  14     1884.26     2307.74    582.20 o 
  -7  13  14    10648.12     9836.00   1073.31 o 
  -5  13  14       24.03      441.61    486.47 o 
  -3  13  14    12350.85    13641.74   1765.18 o 
  -1  13  14       14.23      236.56    489.82 o 
   1  13  14    11137.34    12365.85   1331.89 o 
   3  13  14      395.89     1198.91    844.50 o 
   5  13  14     5159.68     4689.98   1045.24 o 
 -12  14  14      147.00      582.06    686.56 o 
 -10  14  14     2987.52     1595.43    542.06 o 
  -8  14  14     1578.12     1033.93    540.63 o 
  -6  14  14     5094.99     5234.41    790.80 o 
  -4  14  14     1995.86     1650.44    817.67 o 
  -2  14  14     4086.74     3688.54    831.07 o 
   0  14  14     1400.14      904.41    534.12 o 
   2  14  14      918.63     1269.14    595.12 o 
   4  14  14     4424.43     4210.75    916.45 o 
  -9  15  14       23.38      443.88    459.08 o 
  -7  15  14     3795.10     3425.86    721.76 o 
  -5  15  14      255.48      784.05    628.43 o 
  -3  15  14     2196.63     1938.29    687.42 o 
  -1  15  14      393.70     1556.16    668.16 o 
   1  15  14      845.24     2163.53   1117.05 o 
 -21   1  15     1106.73     2698.40    636.50 o 
 -19   1  15      278.87      160.75    465.41 o 
 -17   1  15       46.62      687.63    341.80 o 
 -15   1  15     2192.52     2004.97    605.80 o 
 -13   1  15     2103.33     1486.98    368.48 o 
 -11   1  15      241.92      156.94    262.27 o 
  -9   1  15     1346.79     1506.61    370.36 o 
  -7   1  15      314.86      425.75    200.24 o 
  -5   1  15     2687.34     2396.52    243.78 o 
  -3   1  15     4282.17     4110.70    305.90 o 
  -1   1  15     5504.30     5466.96    344.85 o 
   1   1  15      722.32      738.13    185.56 o 
   3   1  15      892.53      705.35    321.23 o 
   5   1  15     4566.75     4371.61    483.19 o 
   7   1  15       92.21      324.17    409.68 o 
   9   1  15     5687.78     5768.50    831.67 o 
  11   1  15     1237.59      864.44    571.20 o 
  13   1  15      301.11      475.35    696.95 o 
 -22   2  15     1707.64     2157.25    539.14 o 
 -20   2  15      993.48      943.02    503.44 o 
 -18   2  15     1065.05     2261.45    746.14 o 
 -16   2  15      512.64      551.04    417.65 o 
 -14   2  15    15290.60    15620.90   1364.79 o 
 -12   2  15      606.93      979.27    511.50 o 
 -10   2  15     6417.27     6522.83    631.34 o 
  -8   2  15     1739.73     1761.87    256.08 o 
  -6   2  15    11323.84    11462.03    590.19 o 
  -4   2  15     2151.50     2196.69    264.93 o 
  -2   2  15    31064.22    31723.53    867.96 o 
   0   2  15      389.38      507.89    252.63 o 
   2   2  15    10047.40    10589.19    582.80 o 
   4   2  15     4687.00     4416.31    652.21 o 
   6   2  15     6009.81     6162.12    870.91 o 
   8   2  15     7317.24     7217.47    760.69 o 
  10   2  15    10192.50    10884.36   1158.51 o 
  12   2  15      122.37      624.11    516.07 o 
  14   2  15      718.24     1075.52    603.62 o 
 -21   3  15     4709.55     5251.58    686.42 o 
 -19   3  15       60.75      783.13    619.26 o 
 -17   3  15     2135.68     1547.09    605.90 o 
 -15   3  15     6101.12     6610.00    947.72 o 
 -13   3  15    23012.95    25591.56   1729.99 o 
 -11   3  15     6033.17     5834.39    810.50 o 
  -9   3  15    15536.54    15331.42    793.61 o 
  -7   3  15    14713.11    14585.09    689.05 o 
  -5   3  15     6087.01     6351.58    464.56 o 
  -3   3  15    51108.07    50862.54   1261.67 o 
  -1   3  15    10982.83    11047.10    679.50 o 
   1   3  15    12396.50    12711.73    737.23 o 
   3   3  15     2368.38     2803.20    621.19 o 
   5   3  15    18326.49    17531.19   1761.25 o 
   7   3  15      102.19        0.00    419.99 o 
   9   3  15    20703.98    20134.82   1429.26 o 
  11   3  15     2090.65     2087.10    568.40 o 
  13   3  15     5085.35     4823.36    851.82 o 
 -20   4  15     1851.98     1543.34    608.04 o 
 -18   4  15     4633.64     5272.68    983.46 o 
 -16   4  15      250.97        2.15    479.65 o 
 -14   4  15    23824.89    26201.76   1864.86 o 
 -12   4  15     1763.43      898.29    495.75 o 
 -10   4  15    22602.65    22757.56   1298.00 o 
  -8   4  15      230.94      242.83    223.34 o 
  -6   4  15    38905.82    38271.99   1207.80 o 
  -4   4  15     7208.18     8129.85    525.69 o 
  -2   4  15    52127.59    51529.05   1452.72 o 
   0   4  15     1449.05     1475.77    307.89 o 
   2   4  15    33068.93    33551.87   1417.73 o 
   4   4  15     4962.62     5174.46    663.03 o 
   6   4  15    16488.55    16454.40   1213.78 o 
   8   4  15     9473.98    11219.70   1065.46 o 
  10   4  15    15162.32    16486.98   1354.22 o 
  12   4  15     3566.92     2015.22    784.01 o 
 -21   5  15     5638.43     6051.61    998.73 o 
 -19   5  15     1584.90     1820.31    725.39 o 
 -17   5  15     8691.00     9973.34   1326.30 o 
 -15   5  15     7982.89     7247.56   1035.50 o 
 -13   5  15    11968.00    11784.87   1221.76 o 
 -11   5  15     5499.62     5733.96    708.81 o 
  -9   5  15    14975.24    14735.36    830.41 o 
  -7   5  15    18413.46    17387.61    917.11 o 
  -5   5  15    16567.43    15968.06    873.01 o 
  -3   5  15    33445.55    33242.07   1153.38 o 
  -1   5  15    19757.67    19905.14    927.53 o 
   1   5  15    39584.87    38350.37   1302.53 o 
   3   5  15    10732.45    11703.68    963.59 o 
   5   5  15    29775.53    30378.46   1661.87 o 
   7   5  15     1816.02     2299.24    585.81 o 
   9   5  15    22462.68    25147.31   1638.18 o 
  11   5  15      177.41     1578.26    648.63 o 
  13   5  15    10186.23    10571.06   1215.54 o 
 -20   6  15     1003.95     1194.64    751.86 o 
 -18   6  15    12685.85    13520.44   1519.94 o 
 -16   6  15     1002.16      628.37    626.73 o 
 -14   6  15    16856.25    17173.27   1599.33 o 
 -12   6  15      331.59      558.08    422.84 o 
 -10   6  15    26433.58    26701.43   1463.92 o 
  -8   6  15      125.43      115.83    226.63 o 
  -6   6  15    47827.50    47151.29   1501.86 o 
  -4   6  15       37.00        8.10    268.75 o 
  -2   6  15    38461.16    38044.91   1569.07 o 
   0   6  15     3913.41     4095.51    468.48 o 
   2   6  15    44099.06    45718.23   1757.02 o 
   4   6  15     3129.82     3584.01    737.52 o 
   6   6  15    28322.64    27780.89   1607.99 o 
   8   6  15     3792.56     4161.03    775.89 o 
  10   6  15     8639.05     8770.21   1016.43 o 
  12   6  15     7167.67     9744.95   1174.86 o 
 -19   7  15     1094.26     1743.47    696.86 o 
 -17   7  15    15317.55    16805.25   1716.27 o 
 -15   7  15     2088.51     2970.64   1326.30 o 
 -13   7  15     9948.19    10446.38   1256.58 o 
 -11   7  15    12168.70    12939.33   1078.88 o 
  -9   7  15    17624.78    16389.30   1409.59 o 
  -7   7  15    29277.27    28872.16   1221.78 o 
  -5   7  15    25169.00    24783.12   1118.44 o 
  -3   7  15    10980.82    11102.35    906.00 o 
  -1   7  15     2533.37     2489.32    493.76 o 
   1   7  15    31510.93    32180.94   1535.24 o 
   3   7  15     6090.81     5182.09    791.97 o 
   5   7  15    21590.13    21761.93   1430.65 o 
   7   7  15     3830.51     2814.53    641.59 o 
   9   7  15     8923.62     9699.56   1068.10 o 
  11   7  15      156.19      303.92    492.53 o 
 -18   8  15     6503.95     8240.27   1153.36 o 
 -16   8  15     2818.72     2662.91    767.06 o 
 -14   8  15     5460.30     6265.45   1143.36 o 
 -12   8  15      115.48      449.95    394.74 o 
 -10   8  15    27461.39    29730.19   1612.01 o 
  -8   8  15      483.65      621.33    290.71 o 
  -6   8  15    34771.03    34433.60   1376.66 o 
  -4   8  15     1393.17     1317.24    425.53 o 
  -2   8  15     7677.84     7282.78    723.24 o 
   0   8  15     7211.88     8133.31    857.99 o 
   2   8  15    15649.94    15163.26   1401.60 o 
   4   8  15     1857.53     2210.79    522.85 o 
   6   8  15    14842.13    14775.09   1233.42 o 
   8   8  15     1236.58      897.45    513.54 o 
  10   8  15     3253.88     4401.53    874.02 o 
 -17   9  15     3204.43     3113.39    824.45 o 
 -15   9  15      644.65      738.39    662.44 o 
 -13   9  15     1622.69     2642.39    551.43 o 
 -11   9  15     3339.79     2964.20    605.25 o 
  -9   9  15     4114.03     4088.40    547.67 o 
  -7   9  15     6999.57     6695.13    630.12 o 
  -5   9  15     9825.02    10437.52    792.97 o 
  -3   9  15     2122.10     2241.63    527.99 o 
  -1   9  15      531.15      551.19    637.40 o 
   1   9  15     9966.30    10676.80   1131.01 o 
   3   9  15     1600.71     1768.44    826.54 o 
   5   9  15     9746.26    10419.99   1035.23 o 
   7   9  15     1048.92     1425.74    640.30 o 
   9   9  15     4707.44     5534.87    948.59 o 
 -16  10  15       12.43      308.30    630.37 o 
 -14  10  15     1489.10      975.18    448.30 o 
 -12  10  15       17.85      656.02    434.29 o 
 -10  10  15     1226.66     1155.41    574.95 o 
  -8  10  15      116.99      147.79    341.46 o 
  -6  10  15     2198.88     2355.36    459.70 o 
  -4  10  15       99.53      639.95    481.75 o 
  -2  10  15     3262.48     2803.84    655.11 o 
   0  10  15      725.58      995.35    526.48 o 
   2  10  15     4185.99     4605.44    895.75 o 
   4  10  15     1078.23      801.44    420.11 o 
   6  10  15     1963.75     1373.49    457.97 o 
   8  10  15      841.34      965.60    936.28 o 
 -15  11  15      346.61      897.83    863.81 o 
 -13  11  15      767.57     1318.48    548.57 o 
 -11  11  15        7.36      158.36    430.17 o 
  -9  11  15       38.61      164.70    355.64 o 
  -7  11  15      152.08      422.50    338.57 o 
  -5  11  15       31.09      439.29    380.42 o 
  -3  11  15     1355.31      902.34    493.19 o 
  -1  11  15       74.22      189.55    381.95 o 
   1  11  15      490.87      188.96    531.20 o 
   3  11  15       81.78      584.34    724.31 o 
   5  11  15       27.71      489.22    413.03 o 
   7  11  15       55.44       17.01    421.84 o 
 -14  12  15      156.78      747.20    608.87 o 
 -12  12  15      333.59      206.16    522.75 o 
 -10  12  15      141.73      136.91    538.83 o 
  -8  12  15        1.47       46.59    408.67 o 
  -6  12  15      497.36      387.57    416.26 o 
  -4  12  15      930.15     1422.88    722.17 o 
  -2  12  15      101.61      338.66    519.76 o 
   0  12  15      206.27      346.80    390.25 o 
   2  12  15      150.67      822.12    597.69 o 
   4  12  15       75.92      625.79    475.85 o 
   6  12  15     1183.89     1004.89    565.04 o 
 -13  13  15       19.94      162.44    445.08 o 
 -11  13  15     1144.94     1722.30   1934.72 o 
  -9  13  15     1096.72     1066.60    490.59 o 
  -7  13  15     1690.74     1856.07    527.72 o 
  -5  13  15     1421.31     2209.53    619.55 o 
  -3  13  15       43.07        2.15    528.86 o 
  -1  13  15       34.70      307.75    514.42 o 
   1  13  15     2738.15     2134.36    695.88 o 
   3  13  15      337.86      126.71    458.58 o 
   5  13  15     1552.74      434.29    459.49 o 
 -10  14  15     3787.11     3615.34    930.06 o 
  -8  14  15        1.63      995.78    889.78 o 
  -6  14  15     4903.29     6071.14    933.60 o 
  -4  14  15        2.01      645.06    711.44 o 
  -2  14  15     1480.78     1820.65    696.95 o 
   0  14  15     1199.03     1747.68    635.27 o 
   2  14  15     3416.95     3575.51    872.54 o 
 -20   0  16    11414.75    11661.97   1892.87 o 
 -18   0  16     7830.54     8996.50   1637.48 o 
 -16   0  16     1371.75     1425.02    877.76 o 
 -14   0  16    10130.52     9506.22   1083.00 o 
 -12   0  16     6636.43     6884.75    891.02 o 
 -10   0  16    64844.80    63997.69   2447.46 o 
  -8   0  16    21150.02    20659.09   1009.88 o 
  -6   0  16    23588.85    23099.58    944.77 o 
  -4   0  16    13331.34    14413.64    773.07 o 
  -2   0  16    58199.33    59359.29   1522.81 o 
   0   0  16      247.60      419.55    203.48 o 
   2   0  16    76468.17    74069.84   2695.97 o 
   4   0  16     4170.73     4239.65    732.67 o 
   6   0  16    25034.81    25905.48   1771.72 o 
   8   0  16     2759.05     2334.56    898.15 o 
  10   0  16    18342.76    13767.31   2345.70 o 
  12   0  16      306.87        0.00   1188.95 o 
 -21   1  16    10690.82    11257.82   1360.87 o 
 -19   1  16      300.79      614.60    439.08 o 
 -17   1  16    11732.79    11624.02   1330.32 o 
 -15   1  16      244.25      494.97    554.73 o 
 -13   1  16    25975.02    25808.23   1709.37 o 
 -11   1  16     8669.81     8517.39    761.03 o 
  -9   1  16    54297.79    53467.02   1774.53 o 
  -7   1  16     2449.31     1983.77    284.47 o 
  -5   1  16    36626.78    37164.34    974.11 o 
  -3   1  16    10605.26    10055.55    459.41 o 
  -1   1  16    27586.63    27524.03    741.04 o 
   1   1  16    23421.04    24122.45    847.46 o 
   3   1  16    41372.60    40690.68   1451.84 o 
   5   1  16     9419.67     9473.19    734.83 o 
   7   1  16     6661.47     6616.74    806.24 o 
   9   1  16    15689.98    13311.81   1422.05 o 
  11   1  16     5788.47     5638.58    971.20 o 
  13   1  16    10212.11    11777.24   1869.05 o 
 -20   2  16     6863.19     6264.39   1016.90 o 
 -18   2  16     5391.89     5572.98    725.54 o 
 -16   2  16     7762.44     8076.17   1469.01 o 
 -14   2  16    10868.03    11793.83   1222.21 o 
 -12   2  16     9702.31     9642.60   1099.24 o 
 -10   2  16    31812.79    32473.14   1381.99 o 
  -8   2  16     3106.22     3246.59    345.49 o 
  -6   2  16    32174.10    32105.13   1027.31 o 
  -4   2  16     1117.83     1027.35    216.65 o 
  -2   2  16    28812.58    29831.55   1004.72 o 
   0   2  16      257.20      475.03    269.30 o 
   2   2  16    34350.00    36424.46   1276.32 o 
   4   2  16      698.68      838.12    493.94 o 
   6   2  16    17099.92    17913.27   1278.85 o 
   8   2  16      668.20      654.18    501.92 o 
  10   2  16    13376.93    13200.27   1054.43 o 
  12   2  16      312.58        0.00    626.40 o 
 -21   3  16     3006.11     2283.60    796.67 o 
 -19   3  16        0.92      256.53    556.12 o 
 -17   3  16     7856.82     7911.56   1140.54 o 
 -15   3  16       57.99      364.23    412.05 o 
 -13   3  16    16920.46    18365.42   1504.62 o 
 -11   3  16       79.31      309.38    367.82 o 
  -9   3  16    11082.84    12031.47    950.96 o 
  -7   3  16     4817.69     4581.43    398.21 o 
  -5   3  16    17778.14    17637.08    770.78 o 
  -3   3  16     6593.34     6810.50    510.15 o 
  -1   3  16    15712.99    16113.33    847.93 o 
   1   3  16     7674.84     7622.92    621.49 o 
   3   3  16     8416.30     8208.39    774.15 o 
   5   3  16     7510.05     6518.21    757.95 o 
   7   3  16     4931.15     5296.79    742.70 o 
   9   3  16     5922.42     5545.14    914.16 o 
  11   3  16     2723.94     2483.43    682.47 o 
 -20   4  16       99.44       10.73    746.48 o 
 -18   4  16     1258.31     1566.96    597.12 o 
 -16   4  16     1822.34     1887.79    624.79 o 
 -14   4  16     3230.77     2697.51    654.68 o 
 -12   4  16     3644.05     3046.00    724.50 o 
 -10   4  16      206.46      367.39    295.06 o 
  -8   4  16     1749.43     1726.60    330.49 o 
  -6   4  16    15295.02    15878.41    873.60 o 
  -4   4  16     1221.24     1266.05    234.62 o 
  -2   4  16     8304.46     8224.58    615.47 o 
   0   4  16     2330.51     2130.43    337.64 o 
   2   4  16     9106.62     9122.29    666.64 o 
   4   4  16      971.77     1107.43    505.49 o 
   6   4  16     9007.62     9475.56   1014.04 o 
   8   4  16        7.19      438.00    493.94 o 
  10   4  16     3797.00     3815.39    674.64 o 
  12   4  16       37.71      412.82    709.88 o 
 -19   5  16      518.22     5799.64   6018.77 o 
 -17   5  16      589.47     1160.89    719.97 o 
 -15   5  16       10.75      524.98    546.62 o 
 -13   5  16     1597.33     1595.68    561.97 o 
 -11   5  16     1672.07     1446.91    450.90 o 
  -9   5  16      275.58      322.52    402.70 o 
  -7   5  16     1720.90     1453.48    334.35 o 
  -5   5  16     6638.85     7082.01    613.90 o 
  -3   5  16       16.37      386.87    291.65 o 
  -1   5  16     4332.41     4592.64    499.93 o 
   1   5  16      419.73      658.21    282.20 o 
   3   5  16      275.61      188.72    353.46 o 
   5   5  16     3011.50     3680.20    701.74 o 
   7   5  16     2231.51     2910.00    711.25 o 
   9   5  16      273.59      757.79    575.81 o 
  11   5  16      161.46      315.79    477.24 o 
 -20   6  16      381.80      292.65    542.06 o 
 -18   6  16        1.10       17.17    539.44 o 
 -16   6  16      273.36       15.02    537.21 o 
 -14   6  16      368.95      805.27    592.41 o 
 -12   6  16       47.64        0.00    340.93 o 
 -10   6  16     1857.60     1978.14    487.25 o 
  -8   6  16      938.04     1076.25    318.53 o 
  -6   6  16     3081.38     3817.87    454.13 o 
  -4   6  16        0.16       79.71    252.62 o 
  -2   6  16      716.77      673.04    342.11 o 
   0   6  16      453.60      593.89    296.65 o 
   2   6  16     2020.91     2229.82    494.75 o 
   4   6  16     1007.86      525.89    443.51 o 
   6   6  16      164.77      122.66    467.49 o 
   8   6  16      496.89      472.38    485.60 o 
  10   6  16       45.98      610.35    794.88 o 
 -19   7  16        0.68       10.73    579.07 o 
 -17   7  16     1016.24      710.34    459.33 o 
 -15   7  16       60.51      101.26    450.51 o 
 -13   7  16      762.97      775.41    452.60 o 
 -11   7  16      335.95      640.96    451.45 o 
  -9   7  16     2449.22     2710.95    455.40 o 
  -7   7  16       44.65      254.92    259.63 o 
  -5   7  16     1872.56     1883.06    397.85 o 
  -3   7  16     2034.06     1698.06    472.12 o 
  -1   7  16     2212.93     2406.55    509.25 o 
   1   7  16     1887.87     2071.13    470.81 o 
   3   7  16     4611.13     4908.86    859.86 o 
   5   7  16     1256.20     1364.05    503.52 o 
   7   7  16       50.46      452.55    429.20 o 
   9   7  16      673.60      570.97    492.72 o 
 -18   8  16     2010.63     2963.61    942.93 o 
 -16   8  16     2100.50     2172.48    791.02 o 
 -14   8  16     3428.85     2852.71    750.27 o 
 -12   8  16     2977.35     2613.94    572.47 o 
 -10   8  16     7389.21     7347.84    838.10 o 
  -8   8  16      115.33      121.48    281.29 o 
  -6   8  16     9722.69    10473.49    823.36 o 
  -4   8  16      293.61      307.93    351.39 o 
  -2   8  16    10399.63    10589.02    913.81 o 
   0   8  16      489.10      401.33    332.56 o 
   2   8  16     6098.09     7022.48   1025.28 o 
   4   8  16        5.98      460.43    477.35 o 
   6   8  16     5297.43     4794.61    777.77 o 
   8   8  16        1.96        0.00    338.46 o 
  10   8  16     3447.82     4100.68   1651.20 o 
 -17   9  16     5242.56     6705.41   1169.55 o 
 -15   9  16       54.50      697.95    753.29 o 
 -13   9  16    11845.48    13369.32   1228.21 o 
 -11   9  16      159.21      369.44    401.21 o 
  -9   9  16     8228.50     8022.96    743.15 o 
  -7   9  16     5763.67     5302.14    637.76 o 
  -5   9  16    14108.06    13157.29    903.98 o 
  -3   9  16     4330.13     5215.92    718.86 o 
  -1   9  16     9910.14     8790.27   1119.42 o 
   1   9  16     2166.31     2037.72    644.52 o 
   3   9  16     3376.78     3647.22    794.60 o 
   5   9  16     8398.54     9682.80   1023.49 o 
   7   9  16     4696.17     3618.05    725.28 o 
   9   9  16     2074.60     2597.54    710.02 o 
 -16  10  16     2106.56     1957.32    837.69 o 
 -14  10  16     5613.55     6948.78    977.87 o 
 -12  10  16     5770.83     6714.37   1030.59 o 
 -10  10  16     4959.93     5186.37    827.63 o 
  -8  10  16     1257.05     1204.87    380.49 o 
  -6  10  16    19381.51    18395.79   1112.59 o 
  -4  10  16     3011.98     3434.63    633.39 o 
  -2  10  16    12998.57    13462.93   1388.54 o 
   0  10  16     1225.73     1348.44    506.41 o 
   2  10  16     9663.18     9712.21   1184.46 o 
   4  10  16     1154.04     1404.52    752.92 o 
   6  10  16    14493.12    14589.44   1309.74 o 
   8  10  16      119.42     1307.97    808.61 o 
 -15  11  16      227.36     1312.10    830.61 o 
 -13  11  16     8018.48     8565.88   1068.72 o 
 -11  11  16       50.92      207.67    398.61 o 
  -9  11  16     7441.59     6504.98    736.78 o 
  -7  11  16     3501.76     3152.11    619.90 o 
  -5  11  16    17182.21    17329.41   1288.77 o 
  -3  11  16     1585.77     1191.26    547.52 o 
  -1  11  16    12504.46    13595.44   1624.61 o 
   1  11  16     3636.77     4863.41    964.92 o 
   3  11  16     3301.19     2698.38    758.65 o 
   5  11  16     9225.29     9627.08   2054.83 o 
 -12  12  16     2487.66     2373.91    759.72 o 
 -10  12  16     4129.93     4779.34   1041.66 o 
  -8  12  16     1088.67     1729.11    572.97 o 
  -6  12  16    14431.64    16636.99   1334.24 o 
  -4  12  16     1239.63     1641.79    833.76 o 
  -2  12  16    10518.30    11394.76   1697.57 o 
   0  12  16     1033.18      885.63    488.73 o 
   2  12  16     8864.28     9397.88   1286.63 o 
   4  12  16      202.64      335.96    639.81 o 
 -11  13  16      212.03      601.30    606.88 o 
  -9  13  16     6431.07     6330.49    926.01 o 
  -7  13  16     2055.82     1429.96    822.85 o 
  -5  13  16     5542.92     5635.44    854.36 o 
  -3  13  16     2067.34     2294.59    753.23 o 
  -1  13  16     5647.39     5996.71   1960.47 o 
   1  13  16     2708.37     3052.73   1808.10 o 
  -6  14  16     2898.40     3448.63    739.35 o 
  -4  14  16      330.71      262.81    520.40 o 
  -2  14  16     3937.94     4275.11    886.57 o 
 -19   1  17        7.88      514.91    533.40 o 
 -17   1  17     1010.82      929.51    490.39 o 
 -15   1  17      710.91      409.42    315.89 o 
 -13   1  17       79.92       78.92    333.09 o 
 -11   1  17      475.23      442.70    305.92 o 
  -9   1  17     3288.03     2917.67    470.69 o 
  -7   1  17       31.87      238.27    198.26 o 
  -5   1  17     6027.13     6017.36    396.58 o 
  -3   1  17      842.85     1096.81    202.78 o 
  -1   1  17     2810.46     3031.72    316.41 o 
   1   1  17     2240.23     2413.30    302.33 o 
   3   1  17     3783.25     4006.68    512.11 o 
   5   1  17      193.69      361.54    327.90 o 
   7   1  17     3952.75     3655.02    610.65 o 
   9   1  17      165.24      603.77    467.49 o 
  11   1  17       45.02       99.15    557.90 o 
 -20   2  17      554.81      952.06    575.78 o 
 -18   2  17      719.50      489.09    575.37 o 
 -16   2  17     7674.04     7087.43   1042.65 o 
 -14   2  17       34.26      242.68    403.65 o 
 -12   2  17     1404.90     1283.38    524.49 o 
 -10   2  17     2732.42     2457.50    591.88 o 
  -8   2  17     7702.71     8113.57    555.14 o 
  -6   2  17     6896.69     6787.65    498.02 o 
  -4   2  17    14470.51    15175.35    740.25 o 
  -2   2  17     2380.39     2190.56    341.44 o 
   0   2  17      491.98      288.54    206.95 o 
   2   2  17     9804.37    10148.69    872.91 o 
   4   2  17     3451.85     3204.49    549.39 o 
   6   2  17     6110.10     6138.41    716.75 o 
   8   2  17     3962.73     2684.33    551.26 o 
  10   2  17      547.59      347.89    540.03 o 
 -19   3  17     1124.93     2461.53    809.22 o 
 -17   3  17    12090.45    11579.49   1306.72 o 
 -15   3  17     4330.62     4430.88    917.46 o 
 -13   3  17     5410.41     4156.54   1041.94 o 
 -11   3  17       58.62      837.53    521.59 o 
  -9   3  17    22376.36    22757.34   1306.48 o 
  -7   3  17      306.06      671.90    295.49 o 
  -5   3  17    19243.89    19893.21    859.29 o 
  -3   3  17     3049.67     3550.58    401.26 o 
  -1   3  17     9477.76     9972.25    715.82 o 
   1   3  17     1110.82     1241.54    298.08 o 
   3   3  17    14232.61    14036.78   1035.91 o 
   5   3  17      108.91        0.00    290.08 o 
   7   3  17    15195.12    15105.34   1285.39 o 
   9   3  17       81.60      165.28    487.84 o 
  11   3  17     3040.76     3523.00    864.20 o 
 -20   4  17     3015.79     1961.24    627.28 o 
 -18   4  17      655.66      927.11    833.76 o 
 -16   4  17    17307.13    17680.34   2497.00 o 
 -14   4  17      853.82     1588.40    662.39 o 
 -12   4  17     9031.04     8942.34   1093.75 o 
 -10   4  17     6959.62     6942.18    777.76 o 
  -8   4  17    15623.91    16332.57   1048.36 o 
  -6   4  17    10440.91    11007.47    760.14 o 
  -4   4  17    21047.00    21414.18    901.84 o 
  -2   4  17     8209.39     7703.57    626.71 o 
   0   4  17     6794.52     7560.97    640.86 o 
   2   4  17    11609.79    11989.48    972.01 o 
   4   4  17     6544.47     6843.01    791.88 o 
   6   4  17    14536.77    15558.26   2230.02 o 
   8   4  17     4677.71     5483.89    830.53 o 
  10   4  17     6095.21     8124.53   1082.95 o 
 -19   5  17     1009.63     1362.87    688.10 o 
 -17   5  17     7792.56     8296.54   1222.91 o 
 -15   5  17     3331.39     4048.37    908.86 o 
 -13   5  17     9642.65    10249.61   1207.30 o 
 -11   5  17     2639.04     2676.88    569.09 o 
  -9   5  17    23775.06    24623.33   1391.54 o 
  -7   5  17     2364.99     1740.81    342.43 o 
  -5   5  17    31044.43    31042.60   1276.18 o 
  -3   5  17      363.85      737.38    282.65 o 
  -1   5  17    34814.12    34901.67   1312.55 o 
   1   5  17      446.62      373.03    246.74 o 
   3   5  17    21225.55    21136.35   1286.02 o 
   5   5  17     1729.98     1056.09    945.36 o 
   7   5  17    16848.16    18433.06   1443.22 o 
   9   5  17     1004.65      964.23    647.01 o 
 -18   6  17      497.94      616.30    530.90 o 
 -16   6  17     7540.29     9078.84   1305.62 o 
 -14   6  17     2393.20     1945.99    549.40 o 
 -12   6  17    13677.49    14644.07   1194.96 o 
 -10   6  17     5072.07     4607.97    654.31 o 
  -8   6  17    18978.91    17905.27   1015.06 o 
  -6   6  17     5005.67     4873.98    548.28 o 
  -4   6  17    15063.90    14698.15    917.61 o 
  -2   6  17    23787.14    23584.48   1309.49 o 
   0   6  17    16276.23    18218.12   1168.98 o 
   2   6  17    12878.15    12853.47   1501.44 o 
   4   6  17     6644.29     7312.93   1084.18 o 
   6   6  17    14725.36    16262.69   1320.89 o 
   8   6  17     2068.89     1172.69    475.86 o 
  10   6  17    12031.86    13525.53   1385.97 o 
 -17   7  17     4178.03     4228.29    933.32 o 
 -15   7  17      222.07      351.41    548.58 o 
 -13   7  17    16522.60    16761.77   1331.77 o 
 -11   7  17      562.54      510.06    390.54 o 
  -9   7  17    17111.53    18738.04   1294.55 o 
  -7   7  17     1069.75      944.68    318.77 o 
  -5   7  17    11995.04    11859.32    830.42 o 
  -3   7  17     1654.80     2134.59    721.52 o 
  -1   7  17    36050.43    37663.95   1727.19 o 
   1   7  17      246.48      574.12    634.59 o 
   3   7  17    15445.44    17513.75   1543.96 o 
   5   7  17      808.52      437.37    512.29 o 
   7   7  17     9769.48     9609.70   1130.06 o 
   9   7  17     2537.60     2612.71    853.57 o 
 -16   8  17     2946.47     2394.27    766.16 o 
 -14   8  17     3910.16     4228.16    939.50 o 
 -12   8  17    10672.21    11104.03   1132.08 o 
 -10   8  17     4483.32     5710.43    812.12 o 
  -8   8  17     7865.58     7898.52    735.62 o 
  -6   8  17     1813.22     2089.10    420.07 o 
  -4   8  17     2302.30     2257.08    510.62 o 
  -2   8  17    16467.00    16615.14   1174.32 o 
   0   8  17    13623.13    14066.05   1090.32 o 
   2   8  17     4468.50     4614.98    872.07 o 
   4   8  17     3457.20     4123.65    888.24 o 
   6   8  17     6557.42     7297.04    928.74 o 
   8   8  17      886.54      817.46    513.94 o 
 -15   9  17      450.95      438.81    484.01 o 
 -13   9  17     5282.04     5511.52    859.62 o 
 -11   9  17      935.16      854.50    466.65 o 
  -9   9  17     6355.37     5938.42    797.90 o 
  -7   9  17     1649.27     1679.77    403.03 o 
  -5   9  17     4958.62     4853.75    585.24 o 
  -3   9  17      515.05      479.63    433.85 o 
  -1   9  17    13692.08    12780.59   1396.34 o 
   1   9  17      231.50      692.45    547.08 o 
   3   9  17     5979.09     6612.15   1056.94 o 
   5   9  17      520.18     1005.40    581.22 o 
   7   9  17     3019.01     3127.47    743.12 o 
 -14  10  17       13.92      493.16    442.27 o 
 -12  10  17     1157.22     1351.81    815.98 o 
 -10  10  17      152.96      568.89    538.76 o 
  -8  10  17     3707.86     4153.03    692.01 o 
  -6  10  17      485.11      621.89    399.82 o 
  -4  10  17     1421.25      571.40    344.39 o 
  -2  10  17     2332.37     2300.78    682.73 o 
   0  10  17     2204.14     2211.07    651.20 o 
   2  10  17     1536.57     2690.65    814.38 o 
   4  10  17      125.29        2.15    471.15 o 
   6  10  17     1089.10      779.15    531.37 o 
 -13  11  17       45.42      216.24    540.03 o 
 -11  11  17       44.74      728.77    502.83 o 
  -9  11  17      366.89      517.50    459.83 o 
  -7  11  17        4.54      179.50    368.65 o 
  -5  11  17      520.32      904.22    485.94 o 
  -3  11  17        1.60      317.70    518.10 o 
  -1  11  17       43.01      467.42    496.39 o 
   1  11  17       10.43       11.57    469.59 o 
   3  11  17      108.14      203.55    518.20 o 
 -10  12  17       77.11      858.13    603.93 o 
  -8  12  17       45.47       16.34    449.83 o 
  -6  12  17      131.44     1105.66    663.57 o 
  -4  12  17       13.07      306.68    467.46 o 
  -2  12  17      720.76      336.99    619.74 o 
   0  12  17      431.87      427.29    553.17 o 
   2  12  17       25.13        2.15    566.12 o 
  -7  13  17      154.96      344.56    381.68 o 
  -5  13  17      302.25      200.77    361.17 o 
  -3  13  17      255.08      301.44    520.67 o 
  -1  13  17     2387.88     1497.18   1765.18 o 
 -20   0  18     3402.65     4038.98   1276.94 o 
 -18   0  18       97.10      645.98    718.95 o 
 -16   0  18    10648.26    11769.28   1914.33 o 
 -14   0  18      925.93      985.07    590.18 o 
 -12   0  18    32898.59    32247.93   1915.16 o 
 -10   0  18     4930.37     4799.65    773.05 o 
  -8   0  18    20268.69    20550.26   1462.44 o 
  -6   0  18     4824.55     5185.01    523.67 o 
  -4   0  18    51354.26    51930.63   1537.79 o 
  -2   0  18     7240.08     7563.95    722.12 o 
   0   0  18    37959.76    38955.09   1612.20 o 
   2   0  18     4639.72     4802.01    791.26 o 
   4   0  18    12743.90    13169.05   1296.17 o 
   6   0  18    12884.96    12707.79   1341.90 o 
   8   0  18    15770.96    16282.55   2259.86 o 
  10   0  18     4218.54     1925.06    826.25 o 
 -19   1  18     4896.05     4886.95    923.97 o 
 -17   1  18     3940.22     3568.03    805.77 o 
 -15   1  18     8508.99     8708.58   1202.47 o 
 -13   1  18     9788.54     9492.53    903.90 o 
 -11   1  18    19429.35    19734.01   1244.79 o 
  -9   1  18     5785.22     5096.25    545.57 o 
  -7   1  18     7130.00     7217.65    500.67 o 
  -5   1  18    34884.33    36218.69   1065.69 o 
  -3   1  18     8989.33     9455.89    561.19 o 
  -1   1  18    30994.09    31951.51   1013.74 o 
   1   1  18     7712.51     8041.39    790.71 o 
   3   1  18    21510.95    20902.36   1299.07 o 
   5   1  18      212.53      503.42    407.44 o 
   7   1  18    26551.47    27063.61   1583.50 o 
   9   1  18      323.15      597.41    463.93 o 
 -18   2  18      311.63      982.87    634.22 o 
 -16   2  18    10005.92     9572.68    991.39 o 
 -14   2  18       24.53        0.00    385.10 o 
 -12   2  18    18765.47    18952.44   1555.61 o 
 -10   2  18       22.25        0.00    394.34 o 
  -8   2  18    16488.12    15525.27   1069.63 o 
  -6   2  18      996.39      985.31    226.07 o 
  -4   2  18    27272.53    27044.90   1028.89 o 
  -2   2  18      852.91      415.31    198.41 o 
   0   2  18    24104.16    25665.73   1017.10 o 
   2   2  18     2122.86     2190.06    474.04 o 
   4   2  18    14774.81    15040.27   1121.05 o 
   6   2  18     5963.70     6523.97    791.52 o 
   8   2  18    10390.97    10872.55   1040.07 o 
  10   2  18     3733.77     3587.34    751.83 o 
 -19   3  18     4785.27     4704.29    881.67 o 
 -17   3  18     1324.92     1988.36    726.03 o 
 -15   3  18     4411.26     4226.79    881.83 o 
 -13   3  18     4601.17     4965.85    875.13 o 
 -11   3  18     4934.76     5971.05   1296.25 o 
  -9   3  18     9110.93     8707.89    849.37 o 
  -7   3  18     8911.45     9272.03    702.08 o 
  -5   3  18    12434.04    12719.15    718.20 o 
  -3   3  18     5590.71     5951.93    518.33 o 
  -1   3  18     8093.23     8223.87    602.17 o 
   1   3  18     2746.93     2614.87    456.61 o 
   3   3  18    12019.58    11262.94    985.38 o 
   5   3  18     1260.91     1552.69    568.31 o 
   7   3  18     7625.05     8538.06   1167.10 o 
   9   3  18       32.63      429.01    475.15 o 
 -18   4  18     1023.61      921.13    560.69 o 
 -16   4  18     1666.46     2196.19    689.81 o 
 -14   4  18      451.81      484.06    437.87 o 
 -12   4  18     4132.96     4145.95    763.24 o 
 -10   4  18      167.48      310.70    366.35 o 
  -8   4  18    14868.74    14786.01   1121.06 o 
  -6   4  18       18.43      219.26    295.42 o 
  -4   4  18     7432.12     8201.71    684.36 o 
  -2   4  18      260.72      300.61    222.64 o 
   0   4  18     4243.14     4311.18    558.51 o 
   2   4  18     2504.18     3615.54    651.37 o 
   4   4  18     5310.75     4897.60    670.57 o 
   6   4  18      214.81      858.68    530.65 o 
   8   4  18      955.94      544.73    488.96 o 
 -17   5  18       56.52     3686.48   4192.43 o 
 -15   5  18      159.97      608.44    552.62 o 
 -13   5  18       15.41      322.77    538.05 o 
 -11   5  18       94.11      200.74    353.92 o 
  -9   5  18     3678.92     4132.27    608.13 o 
  -7   5  18     3347.40     3488.89    472.27 o 
  -5   5  18      220.46      516.34    314.29 o 
  -3   5  18       16.30      232.20    314.34 o 
  -1   5  18      566.66      847.53    389.38 o 
   1   5  18      258.18      203.19    350.61 o 
   3   5  18     2614.25     2685.87    654.31 o 
   5   5  18     1121.49      514.73    441.18 o 
   7   5  18       25.21      381.66    610.77 o 
   9   5  18      122.09      890.21    578.97 o 
 -18   6  18      247.83     1223.46    643.14 o 
 -16   6  18       63.15      238.18    565.13 o 
 -14   6  18       67.24     1147.85    706.13 o 
 -12   6  18      641.77     1185.70    562.45 o 
 -10   6  18     1044.48      845.13    387.93 o 
  -8   6  18        3.35      107.87    360.72 o 
  -6   6  18      697.09      504.11    308.14 o 
  -4   6  18     2535.94     2439.16    451.80 o 
  -2   6  18       98.03       27.71    309.17 o 
   0   6  18      601.36     1005.65    384.28 o 
   2   6  18      625.47      572.44    523.65 o 
   4   6  18      433.94      894.95    735.49 o 
   6   6  18     1316.54      724.12    442.85 o 
   8   6  18      129.29      177.80    504.01 o 
 -17   7  18      228.67      623.83    644.04 o 
 -15   7  18      694.35      833.10    921.76 o 
 -13   7  18      451.46        0.00    442.18 o 
 -11   7  18     1655.81     2143.83    521.35 o 
  -9   7  18      768.83      850.15    403.52 o 
  -7   7  18     1069.57     1057.95    574.30 o 
  -5   7  18     4774.70     5210.17    611.72 o 
  -3   7  18     1285.07     1562.35    393.43 o 
  -1   7  18     2566.12     2465.63    519.93 o 
   1   7  18      726.02     1209.80    525.84 o 
   3   7  18      423.67      163.35    428.39 o 
   5   7  18      182.18      422.88    506.52 o 
   7   7  18     2108.80     1874.29    655.43 o 
 -16   8  18     2835.16     2486.89   1093.44 o 
 -14   8  18       13.49      376.39    618.93 o 
 -12   8  18     2505.12     2501.62    707.18 o 
 -10   8  18      133.10      251.36    388.66 o 
  -8   8  18     6849.53     6476.45    688.16 o 
  -6   8  18      125.55      276.37    336.75 o 
  -4   8  18     4789.14     4819.11    613.34 o 
  -2   8  18      135.45      194.68    392.81 o 
   0   8  18     4234.01     3599.95    774.13 o 
   2   8  18      797.87      506.66    509.56 o 
   4   8  18     4415.01     4471.42   1381.02 o 
   6   8  18     1488.17     1183.01   1367.07 o 
 -15   9  18     2949.93     2634.56    774.27 o 
 -13   9  18     2016.58     2594.04    604.51 o 
 -11   9  18     1916.87     1334.67    586.32 o 
  -9   9  18     7863.13     8956.05   1037.91 o 
  -7   9  18     4745.14     3799.60    576.12 o 
  -5   9  18     3480.31     3470.92    542.77 o 
  -3   9  18     1678.06     2093.27    466.75 o 
  -1   9  18     6361.98     6909.03   1118.99 o 
   1   9  18      432.07      406.83    591.94 o 
   3   9  18    10830.25    11951.05   1460.62 o 
   5   9  18     2244.37     2517.87    803.39 o 
 -12  10  18     5457.43     5732.40    900.56 o 
 -10  10  18       81.13      405.03    452.11 o 
  -8  10  18    18355.78    17714.80   1511.65 o 
  -6  10  18        8.26      352.85    321.90 o 
  -4  10  18     6813.64     7969.26   1379.60 o 
  -2  10  18     1516.76     1656.62    548.31 o 
   0  10  18     8837.32     9334.05   1271.95 o 
   2  10  18     4156.62     5877.32   1014.40 o 
   4  10  18    13031.90    12956.31   1588.98 o 
 -11  11  18     3818.69     3886.36    808.30 o 
  -9  11  18     8173.73     8908.42   1005.55 o 
  -7  11  18     8053.22     7814.41    822.81 o 
  -5  11  18     5584.19     6543.96    863.91 o 
  -3  11  18     1918.12     3350.46    816.06 o 
  -1  11  18     9514.26     8187.86   1173.62 o 
   1  11  18      720.63      881.95    531.62 o 
  -8  12  18    10057.55    10483.76   1378.11 o 
  -6  12  18       15.75      266.46    475.85 o 
  -4  12  18     7823.08     7917.51    990.66 o 
  -2  12  18      554.80        0.00    544.53 o 
 -17   1  19      146.27      104.35    474.40 o 
 -15   1  19      488.23      316.55    497.71 o 
 -13   1  19      193.68      202.85    325.22 o 
 -11   1  19     5417.98     4834.35    643.74 o 
  -9   1  19      329.95       91.97    262.13 o 
  -7   1  19     1669.52     1964.06    334.60 o 
  -5   1  19       73.13      379.02    238.53 o 
  -3   1  19       96.02      160.26    228.08 o 
  -1   1  19     3823.16     5013.07    501.44 o 
   1   1  19     1551.03     1496.10    426.87 o 
   3   1  19      434.75      490.60    310.39 o 
   5   1  19     1015.48      407.95    382.15 o 
   7   1  19       69.41      291.03    383.27 o 
 -18   2  19     2194.55     2574.22    759.86 o 
 -16   2  19      818.81     1196.23    997.94 o 
 -14   2  19      107.59      292.03    407.38 o 
 -12   2  19     7665.52     7980.89   1060.50 o 
 -10   2  19     3618.56     3972.91    828.40 o 
  -8   2  19     5833.99     5823.43    769.12 o 
  -6   2  19      835.93      788.96    243.67 o 
  -4   2  19     1588.65     1709.07    306.78 o 
  -2   2  19      519.80      411.26    218.11 o 
   0   2  19    12032.59    12219.78    984.91 o 
   2   2  19      500.03      654.95    381.00 o 
   4   2  19     4343.36     4479.71    717.03 o 
   6   2  19       89.66      513.83    423.95 o 
   8   2  19     1584.70     1262.51    451.21 o 
 -17   3  19       97.57     1139.29    574.71 o 
 -15   3  19     1936.03      875.03    497.87 o 
 -13   3  19     2882.97     2255.56    652.49 o 
 -11   3  19    13040.33    12373.51   1478.67 o 
  -9   3  19     1587.45     2028.91    561.29 o 
  -7   3  19     6565.44     6830.41    637.36 o 
  -5   3  19      171.37      380.43    278.52 o 
  -3   3  19     7234.85     7700.84    585.32 o 
  -1   3  19     8568.98     8344.35    571.30 o 
   1   3  19    12866.40    11753.61    992.56 o 
   3   3  19     3061.96     3314.32    565.70 o 
   5   3  19     5027.48     4332.31    666.53 o 
   7   3  19     4351.88     4292.25    747.49 o 
 -18   4  19     3276.32     3831.35   1038.26 o 
 -16   4  19     3605.47     3601.27    942.29 o 
 -14   4  19      873.68     1488.92    655.48 o 
 -12   4  19    14601.33    13678.35   1428.81 o 
 -10   4  19     2393.05     2786.59    590.66 o 
  -8   4  19    14901.59    15438.50   1139.34 o 
  -6   4  19     2099.74     2622.87    435.23 o 
  -4   4  19    14770.21    16023.08    994.93 o 
  -2   4  19      405.06      551.58    286.58 o 
   0   4  19    22830.08    21505.94   1366.73 o 
   2   4  19      661.58      404.93    337.94 o 
   4   4  19    14656.89    15069.61   1195.08 o 
   6   4  19       18.58      745.43    539.75 o 
 -17   5  19       16.60      124.24    596.24 o 
 -15   5  19     8529.00     9471.47   1360.73 o 
 -13   5  19      589.53      619.23    456.17 o 
 -11   5  19    19330.37    21241.13   1446.15 o 
  -9   5  19     4453.43     4658.15    710.21 o 
  -7   5  19    16588.89    17967.53   1053.29 o 
  -5   5  19     6511.70     6119.98    614.11 o 
  -3   5  19    16808.08    17315.51   1028.33 o 
  -1   5  19     8915.30    10021.59    955.40 o 
   1   5  19    10127.08    10260.74    964.18 o 
   3   5  19     7413.19     6556.60    796.59 o 
   5   5  19     7370.95     8504.05    954.30 o 
   7   5  19     5323.42     5184.92    794.69 o 
 -16   6  19     4223.93     4732.64   1084.74 o 
 -14   6  19     5664.09     6871.53   1163.13 o 
 -12   6  19     9025.50    16630.11   6392.82 o 
 -10   6  19     3020.37     3742.48    690.42 o 
  -8   6  19    15316.07    16546.67   1240.32 o 
  -6   6  19     1077.98      967.16    370.62 o 
  -4   6  19    24555.86    25378.98   1265.73 o 
  -2   6  19     1712.01     1427.48    397.03 o 
   0   6  19    13555.31    13418.68   1370.74 o 
   2   6  19       55.67      325.56    515.79 o 
   4   6  19    14868.14    15069.96   1231.25 o 
   6   6  19      144.30      215.21    414.30 o 
 -15   7  19     9945.72     9606.36   1328.10 o 
 -13   7  19       23.71        2.15    531.12 o 
 -11   7  19     6488.67     6353.54    850.74 o 
  -9   7  19      781.21     1258.63    521.26 o 
  -7   7  19     9997.71     8889.88    790.51 o 
  -5   7  19     6111.44     5768.69    657.62 o 
  -3   7  19    17430.46    17288.66   1085.90 o 
  -1   7  19     1018.16      839.37    418.74 o 
   1   7  19     4600.08     4858.31    963.09 o 
   3   7  19     8431.82    10890.53   1383.93 o 
   5   7  19     4079.13     3744.83    865.03 o 
 -14   8  19     3550.95     4783.74   1098.72 o 
 -12   8  19     2510.04     2466.84    629.76 o 
 -10   8  19     1197.97      528.60    417.14 o 
  -8   8  19     5522.31     4835.80    845.92 o 
  -6   8  19      321.42      144.93    336.76 o 
  -4   8  19    13629.84    13658.07    995.31 o 
  -2   8  19     3388.43     2984.40    606.04 o 
   0   8  19     5380.25     5743.23   1014.00 o 
   2   8  19      372.93      286.41    541.94 o 
   4   8  19     9436.52    11029.39   1387.55 o 
 -13   9  19        9.99       97.95    465.32 o 
 -11   9  19     2922.61     3781.18    801.30 o 
  -9   9  19      193.02      362.13    431.20 o 
  -7   9  19     4549.78     4395.14    602.50 o 
  -5   9  19     3551.74     3951.47    585.49 o 
  -3   9  19     5332.54     5439.71    678.55 o 
  -1   9  19      659.01      486.26    562.28 o 
   1   9  19     1643.98     1225.06    949.65 o 
   3   9  19     4204.05     5031.06   1086.45 o 
 -10  10  19      793.50      597.82    420.75 o 
  -8  10  19     2110.93     1696.49    488.17 o 
  -6  10  19       60.97      162.20    343.96 o 
  -4  10  19     2753.74     3299.30    720.46 o 
  -2  10  19      103.38       92.83    516.11 o 
   0  10  19     1445.80     1324.28    609.73 o 
  -7  11  19      338.53      896.00    513.42 o 
  -5  11  19        2.77      161.39    471.53 o 
  -3  11  19      202.78        0.00    448.00 o 
 -16   0  20      993.57      961.46    815.52 o 
 -14   0  20    15554.29    14082.79   2068.85 o 
 -12   0  20     1295.53     1796.30    901.37 o 
 -10   0  20     9588.57    10313.91   1136.08 o 
  -8   0  20    20603.21    20297.34   1555.27 o 
  -6   0  20    22261.08    23085.67   1653.07 o 
  -4   0  20     6873.95     6439.93    917.13 o 
  -2   0  20     8208.17     7488.78    793.37 o 
   0   0  20    10043.63     9723.99   1079.78 o 
   2   0  20     3559.50     3512.00    749.62 o 
   4   0  20    12868.04    12464.62   1852.09 o 
   6   0  20     6461.37     8080.11   1618.17 o 
 -17   1  20     2749.40     2778.79    713.93 o 
 -15   1  20    10833.31     9683.50   1240.44 o 
 -13   1  20     2411.64     2655.97    716.92 o 
 -11   1  20     9098.84     9783.10    948.96 o 
  -9   1  20       25.44      427.52    331.67 o 
  -7   1  20    32155.12    33244.35   1237.04 o 
  -5   1  20     1612.20     2353.51    372.92 o 
  -3   1  20    18499.44    20352.39    953.69 o 
  -1   1  20      169.52      115.16    348.56 o 
   1   1  20    16312.77    15871.15   1193.06 o 
   3   1  20     1513.18     1519.79    444.65 o 
   5   1  20    16365.97    16771.92   1291.99 o 
 -16   2  20     1357.69     2089.24    734.48 o 
 -14   2  20     5569.36     4773.34    807.92 o 
 -12   2  20      834.51      584.53    670.43 o 
 -10   2  20     6725.40     6704.74    797.49 o 
  -8   2  20     5350.30     4559.86    568.14 o 
  -6   2  20    14698.80    14999.76    832.44 o 
  -4   2  20     5174.23     5400.00    475.05 o 
  -2   2  20     7329.54     7873.73    625.05 o 
   0   2  20    12342.12    11764.14   1025.20 o 
   2   2  20     4664.93     3711.76    635.81 o 
   4   2  20    11054.75    10574.33   1030.79 o 
   6   2  20     3389.04     3199.06    601.11 o 
 -17   3  20      230.43        0.00    693.61 o 
 -15   3  20     3663.35     4017.60    889.08 o 
 -13   3  20      635.56      232.12    390.79 o 
 -11   3  20     6321.54     6772.75   1023.43 o 
  -9   3  20      129.42      335.15    344.43 o 
  -7   3  20     7175.56     6662.86    768.06 o 
  -5   3  20      167.62      624.34    342.89 o 
  -3   3  20    10520.05    11060.82    726.88 o 
  -1   3  20      627.33      546.18    314.80 o 
   1   3  20    11550.85    13056.72   1087.92 o 
   3   3  20      201.59      585.16    400.96 o 
   5   3  20     6300.08     5690.74    821.41 o 
 -16   4  20      536.35        0.00    428.36 o 
 -14   4  20     2602.79     4077.94    994.72 o 
 -12   4  20     1512.51     2109.88    684.68 o 
 -10   4  20     2940.46     3236.41    627.49 o 
  -8   4  20      779.75      912.20    405.51 o 
  -6   4  20     1088.45     1121.50    352.18 o 
  -4   4  20     4019.33     5454.44    640.52 o 
  -2   4  20     1261.46     1027.37    347.25 o 
   0   4  20     3269.23     3562.20    481.84 o 
   2   4  20     2558.17     2647.16    775.19 o 
   4   4  20     1103.75      603.26    361.96 o 
 -15   5  20      514.75     1013.92    574.48 o 
 -13   5  20      151.29      603.85    474.52 o 
 -11   5  20     2584.66     2425.27    567.20 o 
  -9   5  20      229.43      314.88    369.31 o 
  -7   5  20       24.06      191.92    343.46 o 
  -5   5  20      311.71      585.30    329.77 o 
  -3   5  20     1427.26     1430.63    372.73 o 
  -1   5  20        1.76      299.15    304.32 o 
   1   5  20     1722.19     1195.10    505.16 o 
   3   5  20      410.19      324.46    401.73 o 
   5   5  20       70.87      130.67    472.09 o 
 -14   6  20       46.44      232.70    575.89 o 
 -12   6  20       22.38      272.80    485.66 o 
 -10   6  20       29.93      200.86    397.81 o 
  -8   6  20     1903.01     2074.47    507.37 o 
  -6   6  20      175.12      373.18    365.59 o 
  -4   6  20       63.26      448.21    328.04 o 
  -2   6  20        4.67      410.93    321.43 o 
   0   6  20        1.80      142.08    520.78 o 
   2   6  20      780.18      881.86    559.08 o 
   4   6  20      486.38     1213.16    625.37 o 
 -13   7  20      103.26      514.25    617.54 o 
 -11   7  20      840.71      636.77    560.33 o 
  -9   7  20       19.34      469.19    443.43 o 
  -7   7  20     2772.26     2768.89    645.94 o 
  -5   7  20       31.38      215.35    314.32 o 
  -3   7  20     1429.80     1852.74    430.67 o 
  -1   7  20        5.61      275.58    559.91 o 
   1   7  20      326.16      211.31    507.25 o 
   3   7  20      155.26      518.51    618.54 o 
 -12   8  20      388.95      680.28    494.79 o 
 -10   8  20     2892.95     1918.05    551.78 o 
  -8   8  20      530.51      463.70    519.32 o 
  -6   8  20     2094.41     1889.28    468.47 o 
  -4   8  20     1308.85      981.45    403.00 o 
  -2   8  20     3046.30     3231.93    584.03 o 
   0   8  20     3179.96     4153.43   1000.00 o 
   2   8  20     1350.92     2323.75    778.97 o 
 -11   9  20     4407.17     3952.74    690.66 o 
  -9   9  20     1356.06     1988.57    949.67 o 
  -7   9  20     2811.62     2630.49    583.01 o 
  -5   9  20        4.12      272.59    384.09 o 
  -3   9  20     7973.13     8351.54    840.51 o 
  -1   9  20       51.72        0.00    484.93 o 
  -6  10  20     2020.05     1640.86    454.72 o 
  -4  10  20     5682.93     7190.42    989.52 o 
 -15   1  21     1384.92     1706.40    612.66 o 
 -13   1  21     1195.40     1353.72    519.90 o 
 -11   1  21      474.24      333.67    432.17 o 
  -9   1  21       73.81      435.90    444.69 o 
  -7   1  21      958.89      374.63    343.96 o 
  -5   1  21       44.26      329.27    249.29 o 
  -3   1  21     3085.21     3415.61    443.32 o 
  -1   1  21     1318.51     1546.42    470.95 o 
   1   1  21      479.07      650.35    378.89 o 
   3   1  21      192.04      592.05    484.14 o 
 -14   2  21     5723.94     6365.48   1042.53 o 
 -12   2  21      234.98       45.49    319.60 o 
 -10   2  21     2110.91     2332.26    509.59 o 
  -8   2  21      338.81      337.00    316.05 o 
  -6   2  21     3765.75     3991.78    583.91 o 
  -4   2  21     2511.00     3054.64    509.56 o 
  -2   2  21    10036.41     9921.22    941.35 o 
   0   2  21       26.85      386.98    374.11 o 
   2   2  21     2279.53     2251.58    513.99 o 
   4   2  21     1221.25     1273.14    495.41 o 
 -15   3  21     2568.19     2451.65    698.38 o 
 -13   3  21     5213.56     5231.81    837.62 o 
 -11   3  21     1046.55     1144.49    424.96 o 
  -9   3  21     3094.37     3229.56    644.00 o 
  -7   3  21     6594.81     6845.99    723.61 o 
  -5   3  21     2034.97     2006.35    460.10 o 
  -3   3  21    14400.61    14048.93    969.43 o 
  -1   3  21     4140.84     5440.09    742.26 o 
   1   3  21     5009.00     5017.58    748.87 o 
   3   3  21       39.17      326.24    506.99 o 
 -14   4  21     8344.54     9839.75   1378.70 o 
 -12   4  21      185.22      461.04    446.39 o 
 -10   4  21     8923.66     9303.78   1009.24 o 
  -8   4  21      178.26      380.74    400.72 o 
  -6   4  21    11730.26    11294.79   1045.59 o 
  -4   4  21     2001.97     2074.45    422.25 o 
  -2   4  21    14847.09    15914.06   1223.81 o 
   0   4  21     1313.93      650.65    629.88 o 
   2   4  21     5362.83     5060.94    756.08 o 
 -13   5  21     4880.12     6282.82   1252.26 o 
 -11   5  21     7395.96     7864.43    984.20 o 
  -9   5  21     4859.81     5662.70    800.54 o 
  -7   5  21     9921.97     9910.23   1012.67 o 
  -5   5  21     1970.47     1883.06    448.54 o 
  -3   5  21    10329.13    11496.70    916.63 o 
  -1   5  21     1732.21     1688.27    457.43 o 
   1   5  21    11122.11    11474.73   1353.94 o 
 -12   6  21      243.73        0.00    617.60 o 
 -10   6  21    14427.33    18360.69   1453.27 o 
  -8   6  21      393.85      580.97    369.91 o 
  -6   6  21    13327.59    13518.53   1017.34 o 
  -4   6  21      795.96      594.84    333.18 o 
  -2   6  21     8224.29     8255.93    937.46 o 
   0   6  21     3717.33     3534.00    946.44 o 
 -11   7  21     6206.49     6567.01    963.85 o 
  -9   7  21     6146.34     7073.53    908.45 o 
  -7   7  21     9516.75     9240.69   1018.63 o 
  -5   7  21     4567.70     4266.60    576.57 o 
  -3   7  21     5348.81     4893.04    649.96 o 
  -1   7  21      583.90      878.04    382.33 o 
  -8   8  21       37.90      105.49    370.75 o 
  -6   8  21     9952.65    10313.31    937.38 o 
  -4   8  21      130.19      507.79    454.80 o 
  -2   8  21     4187.24     5541.30    816.23 o 
 -12   0  22      393.75        0.00    854.15 o 
 -10   0  22    16540.81    15458.45   2169.72 o 
  -8   0  22     1720.78      759.72    566.57 o 
  -6   0  22     5419.98     5906.86    972.65 o 
  -4   0  22      141.94      114.34    369.94 o 
  -2   0  22    17353.07    17276.20   2223.37 o 
   0   0  22      374.96      869.18    555.84 o 
   2   0  22    15251.15    15604.38   2158.99 o 
 -13   1  22     6037.85     6550.31   1055.72 o 
 -11   1  22     2677.79     2236.29    530.79 o 
  -9   1  22    13794.63    13520.66   1163.00 o 
  -7   1  22      984.11     1022.04    580.32 o 
  -5   1  22     5556.54     5252.69    717.95 o 
  -3   1  22     6361.73     6200.82    773.68 o 
  -1   1  22     9988.19    10618.08   1015.30 o 
   1   1  22     5695.56     5529.49    775.40 o 
 -12   2  22     2362.96     2799.04    768.32 o 
 -10   2  22     9861.59     9670.50    987.39 o 
  -8   2  22     2406.69     2592.70    786.03 o 
  -6   2  22     6445.79     6545.86    809.91 o 
  -4   2  22      231.51      763.37    350.14 o 
  -2   2  22    13185.55    12207.25   1075.25 o 
   0   2  22       66.92      451.68    458.35 o 
 -13   3  22     3823.69     3589.15    634.48 o 
 -11   3  22      329.51      749.74    453.06 o 
  -9   3  22     5256.45     5130.11    666.04 o 
  -7   3  22      876.41      811.67    347.53 o 
  -5   3  22     5155.11     5514.31    646.05 o 
  -3   3  22     1898.46     1755.13    490.37 o 
  -1   3  22     3920.37     3784.48    857.73 o 
   1   3  22     1846.32     1442.22    753.21 o 
 -12   4  22      376.71      396.35    539.45 o 
 -10   4  22     1237.80     1684.34    551.30 o 
  -8   4  22       19.74        0.74    391.94 o 
  -6   4  22     3564.20     3432.86    546.60 o 
  -4   4  22      730.50      465.41    277.76 o 
  -2   4  22     1540.59     1678.56    583.20 o 
   0   4  22      109.58       30.35    539.85 o 
 -11   5  22        0.81      180.11    403.18 o 
  -9   5  22       20.91      468.80    487.92 o 
  -7   5  22      745.17     1338.69    486.75 o 
  -5   5  22     1827.81      820.51    355.03 o 
  -3   5  22       18.08        0.00    313.59 o 
  -1   5  22      197.83        0.00    498.38 o 
  -8   6  22      119.83      763.30    532.85 o 
  -6   6  22      630.79      651.67    511.37 o 
  -4   6  22        0.75        0.00    373.01 o 
  -9   1  23      475.02      240.56    404.55 o 
  -7   1  23        1.83      398.70    343.66 o 
  -5   1  23     1218.04     1074.73    574.02 o 
  -3   1  23      130.71      464.58    548.33 o 
  -8   2  23     2358.02     1833.22    504.41 o 
  -6   2  23     2391.70     2320.91    595.72 o 
  -4   2  23     2767.56     3550.47    685.05 o 
  -7   3  23        3.48      266.93    371.76 o 
  -5   3  23     9008.31     9594.77   1005.01 o 
                                                 
